# Supplementary material for: Absence of 4-Formylaminooxyvinylglycine Production by Pseudomonas fluorescens WH6 Results in Resource Reallocation from Secondary Metabolite Production to Rhizocompetence
Source: Microorganisms. 2021 Mar 31;9(4):717. doi: 10.3390/microorganisms9040717 (PMC8067088; doi:10.3390/microorganisms9040717)
Supplement: Supplementary file 1 [file microorganisms-09-00717-s001.zip]

Archive with 5 entries (4 files):
- Supplemental/
- Supplemental/microorganisms-1151457.xlsx
- Supplemental/Supplemental1.pdf
- Supplemental/Supplemental2-2.pdf
- Supplemental/Supplemental3.pdf
