# Supplementary material for: Absence of 4-Formylaminooxyvinylglycine Production by Pseudomonas fluorescens WH6 Results in Resource Reallocation from Secondary Metabolite Production to Rhizocompetence
Source: Microorganisms. 2021 Mar 31;9(4):717. doi: 10.3390/microorganisms9040717 (PMC8067088; doi:10.3390/microorganisms9040717)
Supplement: Supplementary file 1 [file microorganisms-09-00717-s001.zip › Supplemental/microorganisms-1151457.xlsx]

## Sheet: Table S1
Table S1. Bacterial strains used in this study.
Strains	Releveant Characteristics	Reference
Pseudomonas fluorescens
WH6	Wilt type; from Triticum aestivum L. roots; Apr	Elliot et al. 1998
WH6-21G	DgvgR	Okrent et al. 2017
WH6-23G	DgvgA	Okrent et al. 2017
WH6-25G	DgvgC	Okrent et al. 2017
Erwinia amylovora 153	Wild type; originally isolated from a fireblight canker on Gala apple in Eastern Oregon (from Dr. Joyce Loper)	Johnson et al. 1993

## Sheet: Table S2
Table S2. Primers used in this study.
Primer Pair	Target	Sequence (5' → 3')	Tm (℃)	Reference
VM083/084	gvgA	CAGTTTTTCGATGCCCTGAC/GCAGGATGAATGTCAGCTTC	58	This study
VM085/086	gvgC	CTGAAATCCTCGGCATGAAC/GTACGCATCAATAGCATCGG	58	This study
VM079/080	gvgR	TGGGTCAACCGCTATTTCCC/GCAATTCGACCCACAGGGTA	58	This study
PFWH6_5256-F/R	gvgH	CACTGTTGATCAGCGACCAG/TCCTCGATGACTTGTTGCAC	58	Halgren et al. 2013
PFWH6_5257-F/R	gvgI	AGTTCATCCACCTGCTCACC/GCTTGAGTTCCGATTGCTTG	58	Halgren et al. 2014
VM101/102	Pps	GATCATTGCTCGTGAACTCG/TCGATGGAGTTCTGCTTGAT	58	This study
VM105/106	ansB	GATCAATATCAAGACCGAAGC/AATTCCGAATCCATGGTGTG	58	This study
VM122/123	PFWH6_RS27890	CTATATGCGCCCGAAAATGC/GGCGTAATACACGTTGGGTT	58	This study
VM115/116	PFWH6_RS27895	GTTACACCGTCAGGAACGGG/TCAACTGCGCCAGAAGGG	63	This study
VM130/131	algD	CGCTGTACGAAGAACTCGAT/GACCACCTCCATCACTTCAC	58	This study
VM131	RS04800 R	GACCACCTCCATCACTTCAC

## Sheet: Table S3
Tale S3. Sequencing and mapping statistics.
Sample	Barcode sequence	Name	PF Clusters	% >= Q30 bases	Mean Quality Score	% Adapter Trimmed	% Basepairs Quality Trimmed	Reads Remaining	% Reads Mapped	% Reads Mapped to genes	% Reads that mapped non-specifically
lane8-s043-indexRPI1-ATCACG-1C-D	ATCACG	WH6_Rep1	23067274	97.99	40	4.3	0.03	23050158	96.85	60.39	0.03
lane8-s044-indexRPI2-CGATGT-2D	CGATGT	WH6_Rep2	30032094	98.1	40.04	2.4	0.02	30024771	97.47	61.35	0.03
lane8-s045-indexRPI3-TTAGGC-3D	TTAGGC	WH6_Rep3	25048353	98.01	40.01	2.3	0.02	25041031	97.48	61.49	0.04
lane8-s046-indexRPI4-TGACCA-4D	TGACCA	WH6_DgvgR_Rep1	24245097	98.05	40.02	2.4	0.02	24237294	97.39	58.26	0.06
lane8-s047-indexRPI5-ACAGTG-5D	ACAGTG	WH6_DgvgR_Rep2	25086432	98.11	40.04	2.8	0.02	25079325	98.21	60.78	0.07
lane8-s048-indexRPI6-GCCAAT-6D	GCCAAT	WH6_DgvgR_Rep3	37005734	97.95	39.98	0.9	0.02	36999684	97.9	58.19	0.04
lane8-s052-indexRPI10-TAGCTT-10D	TAGCTT	WH6_DgvgA_Rep1	32194861	98.01	40.01	4.3	0.03	32167501	97.04	61.13	0.07
lane8-s053-indexRPI11-GGCTAC-11D	GGCTAC	WH6_DgvgA_Rep2	18262539	98.06	40.02	3.6	0.02	18255992	97.83	57.76	0.11
lane8-s054-indexRPI12-CTTGTA-12D	CTTGTA	WH6_DgvgA_Rep3	24227856	97.92	39.98	2.2	0.05	24217260	96.18	54.4	0.05
lane8-s055-indexRPI13-AGTCAA-13D	AGTCAA	WH6_DgvgC_Rep1	23200389	98.01	40	1.9	0.02	23191781	97.98	57.3	0.06
lane8-s056-indexRPI14-AGTTCC-14D	AGTTCC	WH6_DgvgC_Rep2	26187465	97.87	39.96	3.7	0.03	26164924	97.44	61.52	0.04
lane8-s057-indexRPI15-ATGTCA-15D	ATGTCA	WH6_DgvgC_Rep3	31501774	97.81	39.94	2.2	0.03	31487254	96.53	54.73	0.03

## Sheet: Table S4
Table S4. Locus identification, expression, GO categorization, and annotation.
			gvgR vs WT						gvgA vs WT						gvgC vs WT															WH6_Rep2				WH6_Rep3				gvgR_Rep1				gvgR_Rep2				gvgR_Rep3
Public identifier tag	Chromosome	Region	gvgR vs. WT - Max group means	gvgR vs. WT - Fold change	gvgR vs. WT - Log fold change	gvgR vs. WT - P-value	gvgR vs. WT - FDR p-value	gvgR vs. WT - Bonferroni	gvgA vs. WT - Max group means	gvgA vs. WT - Fold change	gvgA vs. WT - Log fold change	gvgA vs. WT - P-value	gvgA vs. WT - FDR p-value	gvgA vs. WT - Bonferroni	gvgC vs. WT - Max group means	gvgC vs. WT - Fold change	gvgC vs. WT - Log fold change	gvgC vs. WT - P-value	gvgC vs. WT - FDR p-value	gvgC vs. WT - Bonferroni	Feature ID	Protein product	RefSeq transcript ID	Obsolete probe id	Gene name	GO biological process	GO cellular component	GO molecular function	EC	WH6_Rep2 (GE) - Total counts	WH6_Rep2 (GE) - RPKM	WH6_Rep2 (GE) - TPM	WH6_Rep2 (GE) - CPM	WH6_Rep3 (GE) - Total counts	WH6_Rep3 (GE) - RPKM	WH6_Rep3 (GE) - TPM	WH6_Rep3 (GE) - CPM	gvgR_Rep1 (GE) - Total counts	gvgR_Rep1 (GE) - RPKM	gvgR_Rep1 (GE) - TPM	gvgR_Rep1 (GE) - CPM	gvgR_Rep2 (GE) - Total counts	gvgR_Rep2 (GE) - RPKM	gvgR_Rep2 (GE) - TPM	gvgR_Rep2 (GE) - CPM	gvgR_Rep3 (GE) - Total counts	gvgR_Rep3 (GE) - RPKM	gvgR_Rep3 (GE) - TPM	gvgR_Rep3 (GE) - CPM
PFWH6_RS00005	NZ_CM001025_mod	1..1518	399.741	-1.27816	-0.354065	0.276194	0.690604	1	506.605	1.13438	0.181898	0.575859	0.805066	1	471.38	-1.03313	-0.0470274	0.884997	0.948258	1	PFWH6_RS00005	chromosomal replication initiation protein DnaA	WP_003170700.1	PFWH6_0001		0006270 // DNA replication initiation (GO_REF:nd [ND]) /// 0006275 // regulation of DNA replication (GO_REF:nd [ND])	0005737 // cytoplasm (GO_REF:nd [ND])	0005524 // ATP binding (GO_REF:nd [ND]) /// 0003688 // DNA replication origin binding (GO_REF:nd [ND])		18921	425.933	512.056	1291.06	13841	373.55	450.086	1034.36	13802	385.175	496.059	1013.4	12209	326.541	410.772	815.367	18762	341.209	441.627	900.441
PFWH6_RS00010	NZ_CM001025_mod	1557..2660	884.181	-1.18245	-0.241779	0.462087	0.8297	1	884.181	-1.37978	-0.464439	0.157771	0.427541	1	884.181	-1.58559	-0.665016	0.0431053	0.171523	1	PFWH6_RS00010	DNA polymerase III subunit beta	WP_003170701.1	PFWH6_0002	dnaN	0090305 // nucleic acid phosphodiester bond hydrolysis (GO_REF:nd [ND]) /// 0006260 // DNA replication (GO_REF:nd [ND]) /// 0071897 // DNA biosynthetic process (GO_REF:nd [ND])	0005737 // cytoplasm (GO_REF:nd [ND]) /// 0009360 // DNA polymerase III complex (GO_REF:nd [ND])	0003887 // DNA-directed DNA polymerase activity (GO_REF:nd [ND]) /// 0003677 // DNA binding (GO_REF:nd [ND]) /// 0008408 // 3'-5' exonuclease activity (GO_REF:nd [ND])	EC:2.7.7.7	24275	751.379	903.308	1656.39	27405	1016.98	1225.35	2048.02	21122	810.502	1043.83	1550.86	25125	923.988	1162.33	1677.95	30639	766.158	991.639	1470.45
PFWH6_RS00015	NZ_CM001025_mod	2681..3784	171.421	-1.27804	-0.353933	0.167377	0.560789	1	171.421	-1.33058	-0.412054	0.108058	0.354859	1	171.421	-1.5024	-0.587266	0.0219913	0.108844	1	PFWH6_RS00015	DNA replication/repair protein RecF	WP_003170702.1	PFWH6_0003	recF	0009432 // SOS response (GO_REF:nd [ND]) /// 0006281 // DNA repair (GO_REF:nd [ND]) /// 0006260 // DNA replication (GO_REF:nd [ND])	0005737 // cytoplasm (GO_REF:nd [ND])	0005524 // ATP binding (GO_REF:nd [ND]) /// 0003697 // single-stranded DNA binding (GO_REF:nd [ND])		5523	170.952	205.519	376.858	4632	171.891	207.109	346.157	4608	176.82	227.723	338.337	3453	126.986	159.742	230.605	5829	145.76	188.657	279.75
PFWH6_RS00020	NZ_CM001025_mod	3789..6206	329.969	-1.28206	-0.358469	0.334826	0.746047	1	329.969	-1.22848	-0.296869	0.424468	0.703475	1	329.969	-1.47281	-0.558567	0.132899	0.338057	1	gyrB	DNA gyrase subunit B	WP_003170703.1	PFWH6_0004	gyrB	0006261 // DNA-dependent DNA replication (GO_REF:nd [ND]) /// 0006265 // DNA topological change (GO_REF:nd [ND])	0005737 // cytoplasm (GO_REF:nd [ND]) /// 0005694 // chromosome (GO_REF:nd [ND])	0005524 // ATP binding (GO_REF:nd [ND]) /// 0003677 // DNA binding (GO_REF:nd [ND]) /// 0000287 // magnesium ion binding (GO_REF:nd [ND]) /// 0003918 // DNA topoisomerase type II (ATP-hydrolyzing) activity (GO_REF:nd [ND])	EC:5.99.1.3	24659	348.488	418.952	1682.59	18382	311.451	375.264	1373.72	16045	281.107	362.031	1178.09	17479	293.488	369.193	1167.32	25638	292.712	378.857	1230.44
PFWH6_RS00025	NZ_CM001025_mod	complement(6314..7036)	69.7022	1.01669	0.0238809	0.92297	0.9873	1	67.7814	-1.01298	-0.0186067	0.939998	0.976249	1	74.0177	-1.01041	-0.0149438	0.951751	0.980223	1	PFWH6_RS00025	DNA-binding response regulator	WP_003170704.1	PFWH6_0005		0006355 // regulation of transcription, DNA-dependent (GO_REF:nd [ND]) /// 0000160 // phosphorelay signal transduction system (GO_REF:nd [ND])	0005622 // intracellular (GO_REF:nd [ND])	0003677 // DNA binding (GO_REF:nd [ND])		1220	57.6621	69.3213	83.2459	1152	65.2781	78.6528	86.0909	1086	63.6326	81.951	79.7383	1249	70.138	88.2301	83.4133	1973	75.3358	97.5072	94.6898
PFWH6_RS00030	NZ_CM001025_mod	7484..9766	29.5338	1.06231	0.0872071	0.74048	0.949391	1	35.0652	1.24841	0.320097	0.224084	0.514175	1	38.7886	1.27453	0.34997	0.183554	0.413303	1	PFWH6_RS00030	ATPase	WP_003170705.1	PFWH6_0006		0023014 // signal transduction by phosphorylation (GO_REF:nd [ND]) /// 0000160 // phosphorelay signal transduction system (GO_REF:nd [ND])	0005622 // intracellular (GO_REF:nd [ND]) /// 0016021 // integral to membrane (GO_REF:nd [ND])	0005524 // ATP binding (GO_REF:nd [ND]) /// 0000155 // phosphorelay sensor kinase activity (GO_REF:nd [ND])	EC:2.7.3	1759	26.3286	31.6523	120.024	1298	23.2928	28.0653	97.0018	1552	28.7988	37.0893	113.954	1465	26.0532	32.7736	97.8386	2791	33.7494	43.6819	133.948
PFWH6_RS00035	NZ_CM001025_mod	complement(9945..10715)	202.096	1.07151	0.0996438	0.688092	0.930757	1	245.916	1.29954	0.377998	0.127774	0.38629	1	242.709	1.17309	0.230313	0.353395	0.60208	1	PFWH6_RS00035	glycerol acyltransferase	WP_042943971.1	PFWH6_0008		0008152 // metabolic process (GO_REF:nd [ND])	0016021 // integral to membrane (GO_REF:nd [ND])	0003841 // 1-acylglycerol-3-phosphate O-acyltransferase activity (GO_REF:nd [ND])	EC:2.3.1.51	3651	161.818	194.537	249.124	3307	175.725	211.729	247.138	4215	231.596	298.268	309.482	3634	191.364	240.726	242.693	5120	183.328	237.281	245.723
PFWH6_RS00040	NZ_CM001025_mod	complement(10799..11332)	52.9989	-1.28288	-0.359387	0.208714	0.616347	1	59.4992	1.01436	0.020571	0.942602	0.977956	1	53.8847	-1.19598	-0.258194	0.366167	0.615763	1	PFWH6_RS00040	D-glycero-beta-D-manno-heptose-1,7-bisphosphate 7-phosphatase	WP_042945520.1	PFWH6_0009	yaeD	0016311 // dephosphorylation (GO_REF:nd [ND]) /// 0005975 // carbohydrate metabolic process (GO_REF:nd [ND])	0005737 // cytoplasm (GO_REF:nd [ND])	0016791 // phosphatase activity (GO_REF:nd [ND])	EC:3.1.3.41	798	51.0658	61.3913	54.451	716	54.9319	66.1869	53.5079	531	42.1252	54.2521	38.9881	663	50.4083	63.4111	44.2778	894	46.2178	59.8197	42.9056
PFWH6_RS00045	NZ_CM001025_mod	complement(11338..13392)	203.46	-1.22121	-0.288315	0.352288	0.760144	1	203.46	-1.31863	-0.399036	0.198009	0.481488	1	203.46	-1.37512	-0.459555	0.13819	0.345905	1	PFWH6_RS00045	glycine--tRNA ligase subunit beta	WP_003170710.1	PFWH6_0010	glyS	0006420 // arginyl-tRNA aminoacylation (GO_REF:nd [ND]) /// 0006426 // glycyl-tRNA aminoacylation (GO_REF:nd [ND])	0005737 // cytoplasm (GO_REF:nd [ND])	0005524 // ATP binding (GO_REF:nd [ND]) /// 0004814 // arginine-tRNA ligase activity (GO_REF:nd [ND]) /// 0004820 // glycine-tRNA ligase activity (GO_REF:nd [ND])	EC:6.1.1.14, EC:6.1.1.19	11765	195.636	235.194	802.777	10598	211.283	254.573	792.007	8951	184.522	237.642	657.217	9405	185.813	233.744	628.104	14033	188.517	243.998	673.483
PFWH6_RS00050	NZ_CM001025_mod	complement(13389..14342)	131.49	-1.26844	-0.343053	0.20228	0.607371	1	131.49	-1.46375	-0.549666	0.0411638	0.207803	1	131.49	-1.46755	-0.55341	0.0397299	0.162612	1	PFWH6_RS00050	glycine--tRNA ligase subunit alpha	WP_003170711.1	PFWH6_0011	glyQ	0006426 // glycyl-tRNA aminoacylation (GO_REF:nd [ND])	0009345 // glycine-tRNA ligase complex (GO_REF:nd [ND])	0005524 // ATP binding (GO_REF:nd [ND]) /// 0004820 // glycine-tRNA ligase activity (GO_REF:nd [ND])	EC:6.1.1.14	3811	136.508	164.11	260.041	2945	126.471	152.383	220.085	2715	120.562	155.269	199.346	3255	138.526	174.259	217.382	3152	91.2117	118.055	151.273
PFWH6_RS00055	NZ_CM001025_mod	14424..14981	27.1714	-1.05704	-0.0800332	0.745924	0.950837	1	25.8307	-1.12657	-0.171935	0.487884	0.747758	1	31.6509	1.00504	0.00725651	0.976536	0.990182	1	PFWH6_RS00055	3-methyladenine DNA glycosylase	WP_003170713.1	PFWH6_0012	tag	0006284 // base-excision repair (GO_REF:nd [ND])		0008725 // DNA-3-methyladenine glycosylase activity (GO_REF:nd [ND])	EC:3.2.2.21, EC:3.2.2.20	394	24.1285	29.0073	26.8843	375	27.5328	33.174	28.0244	378	28.6976	36.959	27.7542	322	23.4289	29.4723	21.5045	594	29.3877	38.0365	28.5077
PFWH6_RS00060	NZ_CM001025_mod	15022..15909	41.0905	-1.06752	-0.0942679	0.716661	0.942912	1	46.0815	1.05424	0.0761971	0.769305	0.906761	1	50.1238	1.0451	0.0636348	0.806339	0.912396	1	PFWH6_RS00060	lauroyl acyltransferase	WP_003170715.1	PFWH6_0013	ddg		0016021 // integral to membrane (GO_REF:nd [ND])	0016746 // transferase activity, transferring acyl groups (GO_REF:nd [ND])		957	36.8271	44.2736	65.3003	902	41.6147	50.1411	67.408	753	35.9228	46.2642	55.2882	1000	45.7211	57.5148	66.7841	1339	41.6275	53.8785	64.2624
PFWH6_RS00065	NZ_CM001025_mod	complement(15957..16268)	12.0315	-1.26134	-0.334952	0.359897	0.766085	1	13.3644	1.01161	0.0166489	0.963622	0.986245	1	14.8735	1.01135	0.0162877	0.964248	0.983836	1	PFWH6_RS00065	hypothetical protein	WP_003170717.1	PFWH6_0014				0005515 // protein binding (GO_REF:nd [ND])		113	12.3763	14.8788	7.71048	89	11.6866	14.0811	6.65112	85	11.5412	14.8637	6.24103	77	10.02	12.6046	5.14237	119	10.5294	13.6283	5.71114
PFWH6_RS00070	NZ_CM001025_mod	complement(16287..17660)	28.6102	-1.10743	-0.147213	0.568339	0.881247	1	28.3066	-1.15106	-0.202967	0.432035	0.707006	1	32.4282	-1.0603	-0.0844749	0.743306	0.875935	1	trkA	Trk system potassium transport protein TrkA	WP_003170719.1	PFWH6_0015	trkA	0071805 // potassium ion transmembrane transport (GO_REF:nd [ND])	0005886 // plasma membrane (GO_REF:nd [ND])	0015079 // potassium ion transmembrane transporter activity (GO_REF:nd [ND])		1111	27.631	33.2179	75.8084	972	28.9823	34.9204	72.6392	919	28.3346	36.4915	67.4766	985	29.1058	36.6136	65.7823	1413	28.3902	36.7454	67.8138
PFWH6_RS00075	NZ_CM001025_mod	complement(17683..18993)	17.3345	-1.29706	-0.375251	0.17343	0.569942	1	17.3345	-1.48522	-0.570681	0.0390046	0.202301	1	17.3345	-1.62488	-0.700331	0.0112178	0.0673591	1	PFWH6_RS00075	16S rRNA (cytosine(967)-C(5))-methyltransferase	WP_003170720.1	PFWH6_0016	sun	0031167 // rRNA methylation (GO_REF:nd [ND]) /// 0006355 // regulation of transcription, DNA-dependent (GO_REF:nd [ND])	0005737 // cytoplasm (GO_REF:nd [ND])	0003723 // RNA binding (GO_REF:nd [ND]) /// 0008649 // rRNA methyltransferase activity (GO_REF:nd [ND])	EC:2.1.1	757	19.7316	23.7213	51.6534	478	14.9375	17.998	35.7218	532	17.1908	22.1397	39.0615	415	12.8521	16.1673	27.7154	716	15.0773	19.5145	34.3628
PFWH6_RS00080	NZ_CM001025_mod	complement(18990..19943)	15.1417	-1.43343	-0.519471	0.0627971	0.340186	1	15.1417	-1.74556	-0.803689	0.00422459	0.0482835	1	15.1417	-2.19411	-1.13364	5.5258e-05	0.00160613	0.316408	fmt	methionyl-tRNA formyltransferase	WP_003170723.1	PFWH6_0017	fmt	0071951 // conversion of methionyl-tRNA to N-formyl-methionyl-tRNA (GO_REF:nd [ND]) /// 0006413 // translational initiation (GO_REF:nd [ND])		0004479 // methionyl-tRNA formyltransferase activity (GO_REF:nd [ND])	EC:2.1.2.9	457	16.3695	19.6795	31.1831	324	13.9139	16.7647	24.2131	261	11.5899	14.9264	19.1636	314	13.3632	16.8102	20.9702	375	10.8516	14.0453	17.9973
PFWH6_RS00085	NZ_CM001025_mod	complement(20013..20519)	72.823	1.04717	0.0664921	0.822274	0.963226	1	144.824	2.07402	1.05243	0.000369499	0.00830703	1	149.335	1.97799	0.984035	0.000866645	0.0108587	1	PFWH6_RS00085	peptide deformylase	WP_042943972.1			0006412 // translation (GO_REF:nd [ND])	0016021 // integral to membrane (GO_REF:nd [ND])	0005506 // iron ion binding (GO_REF:nd [ND]) /// 0042586 // peptide deformylase activity (GO_REF:nd [ND])	EC:3.5.1.88	930	62.6821	75.3565	63.458	762	61.5744	74.1903	56.9456	1191	99.5158	128.164	87.4479	781	62.5421	78.6749	52.1583	1036	56.4111	73.0129	49.7205
PFWH6_RS00090	NZ_CM001025_mod	20655..21431	2.10019	1.29421	0.372074	0.422733	0.805046	1	1.58365	1.01568	0.0224511	0.962104	0.985743	1	2.07303	1.19105	0.252238	0.587588	0.779729	1	PFWH6_RS00090	peptidoglycan-binding protein	WP_003170726.1	PFWH6_0019						35	1.53927	1.85051	2.3882	24	1.26545	1.52472	1.79356	41	2.23538	2.87889	3.01038	54	2.82164	3.54949	3.60634	35	1.24354	1.60951	1.67975
PFWH6_RS00095	NZ_CM001025_mod	21495..22598	2.95464	-1.10535	-0.144499	0.649835	0.915839	1	2.93599	-1.38976	-0.474836	0.142807	0.40688	1	3.76923	1.05854	0.0820727	0.795231	0.907178	1	PFWH6_RS00095	DNA protecting protein DprA	WP_003170727.1	PFWH6_0020	smf	0009294 // DNA mediated transformation (GO_REF:nd [ND]) /// 0008152 // metabolic process (GO_REF:nd [ND])		0008725 // DNA-3-methyladenine glycosylase activity (GO_REF:nd [ND])	EC:3.2.2.21, EC:3.2.2.20	89	2.7548	3.31182	6.07286	84	3.11719	3.75587	6.27746	56	2.14886	2.76746	4.11174	101	3.71434	4.67246	6.74519	120	3.00072	3.88383	5.75914
PFWH6_RS00100	NZ_CM001025_mod	22674..23231	73.8382	1.29184	0.369432	0.129672	0.503049	1	102.392	1.78594	0.836686	0.000593168	0.0117525	1	100.305	1.62028	0.69624	0.00424575	0.0344455	1	PFWH6_RS00100	tRNA threonylcarbamoyladenosine biosynthesis protein RimN	WP_003170728.1	PFWH6_0021	yrdC	2949	0005737 // cytoplasm (GO_REF:nd [ND])	0005524 // ATP binding (GO_REF:nd [ND]) /// 0003725 // double-stranded RNA binding (GO_REF:nd [ND]) /// 0061710	EC:2.7.7.87	804	49.2369	59.1926	54.8604	718	52.7161	63.5171	53.6574	836	63.4688	81.7401	61.3824	1176	85.5663	107.638	78.5381	1465	72.4797	93.8105	70.3095
PFWH6_RS00105	NZ_CM001025_mod	complement(23380..24357)	92.3617	1.0907	0.125249	0.617445	0.898016	1	76.0832	-1.14861	-0.199886	0.425876	0.704916	1	80.3182	-1.13661	-0.184742	0.461497	0.693397	1	PFWH6_RS00105	quinone oxidoreductase	WP_003170729.1	PFWH6_0022	qor	0055114 // oxidation-reduction process (GO_REF:nd [ND])		0008270 // zinc ion binding (GO_REF:nd [ND]) /// 0003960 // NADPH:quinone reductase activity (GO_REF:nd [ND])	EC:1.6.5.5	1739	60.7616	73.0476	118.66	2182	91.4048	110.133	163.065	1874	81.1744	104.543	137.596	2595	107.728	135.516	173.305	3124	88.183	114.135	149.93
PFWH6_RS00110	NZ_CM001025_mod	24517..25449	300.444	2.15482	1.10757	0.000189767	0.00593774	1	183.961	1.32555	0.406587	0.170855	0.446954	1	225.807	1.47772	0.563372	0.057692	0.204801	1	PFWH6_RS00110	coproporphyrinogen III oxidase	WP_003170731.1	PFWH6_0024	hemF	0055114 // oxidation-reduction process (GO_REF:nd [ND]) /// 0006782 // protoporphyrinogen IX biosynthetic process (GO_REF:nd [ND])	0005737 // cytoplasm (GO_REF:nd [ND])	0046872 // metal ion binding (GO_REF:nd [ND]) /// 0004109 // coproporphyrinogen oxidase activity (GO_REF:nd [ND]) /// 0042803 // protein homodimerization activity (GO_REF:nd [ND])	EC:1.3.3.3	3037	111.233	133.724	207.228	3156	138.583	166.977	235.853	5130	232.929	299.984	376.665	7620	331.591	417.125	508.895	11383	336.812	435.936	546.302
PFWH6_RS00115	NZ_CM001025_mod	25449..26267	510.276	1.88023	0.910906	0.00427821	0.0631548	1	496.657	1.83269	0.873964	0.00612805	0.0626593	1	448.588	1.51284	0.597263	0.0610569	0.211373	1	aroE	shikimate dehydrogenase	WP_003170732.1	PFWH6_0025	aroE	0008652 // cellular amino acid biosynthetic process (GO_REF:nd [ND]) /// 0019632 // shikimate metabolic process (GO_REF:nd [ND]) /// 0055114 // oxidation-reduction process (GO_REF:nd [ND]) /// 0009073 // aromatic amino acid family biosynthetic process (GO_REF:nd [ND]) /// 0009423 // chorismate biosynthetic process (GO_REF:nd [ND])		0004764 // shikimate 3-dehydrogenase (NADP+) activity (GO_REF:nd [ND]) /// 0050661 // NADP binding (GO_REF:nd [ND])	EC:1.1.1.25, EC:1.1.1.282	5269	219.843	264.295	359.527	5295	264.871	319.141	395.704	9721	502.823	647.575	713.754	12441	616.738	775.826	830.86	12201	411.267	532.304	585.56
PFWH6_RS00120	NZ_CM001025_mod	complement(26302..27870)	24.9335	1.29001	0.367387	0.158874	0.550933	1	30.9887	1.58761	0.666853	0.0105336	0.0897551	1	31.2163	1.46891	0.554746	0.0332672	0.145522	1	PFWH6_RS00120	sodium-independent anion transporter	WP_003170733.1	PFWH6_0026		1902358	0016021 // integral to membrane (GO_REF:nd [ND])	0008271 // secondary active sulfate transmembrane transporter activity (GO_REF:nd [ND])		788	17.1622	20.6324	53.7687	666	17.3902	20.9533	49.7713	1042	28.1341	36.2333	76.5077	878	22.7196	28.5801	58.6364	1361	23.9468	30.9944	65.3182
PFWH6_RS00125	NZ_CM001025_mod	complement(27970..28884)	8.64799	1.11369	0.155347	0.585748	0.889417	1	9.21949	1.16149	0.215976	0.449769	0.721191	1	10.8792	1.2863	0.363228	0.201142	0.43815	1	PFWH6_RS00125	glycine/betaine ABC transporter substrate-binding protein	WP_003170734.1	PFWH6_0027		0015871 // choline transport (GO_REF:nd [ND])	0042597 // periplasmic space (GO_REF:nd [ND])	0033265 // choline binding (GO_REF:nd [ND]) /// 0005215 // transporter activity (GO_REF:nd [ND])		186	6.94641	8.35098	12.6916	154	6.89529	8.30806	11.5087	206	9.5375	12.2831	15.1253	178	7.89821	9.93555	11.8876	282	8.50826	11.0122	13.534
PFWH6_RS00130	NZ_CM001025_mod	complement(28901..30415)	4.20242	1.25563	0.328412	0.340524	0.751178	1	4.36843	1.29377	0.371587	0.281983	0.578521	1	4.57099	1.23608	0.305772	0.374758	0.623749	1	PFWH6_RS00130	choline-sulfatase	WP_003170735.1	PFWH6_0028	yidJ	0008152 // metabolic process (GO_REF:nd [ND])		0047753 // choline-sulfatase activity (GO_REF:nd [ND])	EC:3.1.6.6	113	2.54879	3.06416	7.71048	129	3.48843	4.20317	9.64039	120	3.3555	4.32147	8.81087	163	4.36822	5.495	10.8858	268	4.88354	6.32077	12.8621
PFWH6_RS00135	NZ_CM001025_mod	30519..31469	4.97341	-1.25592	-0.328748	0.33107	0.74416	1	4.97341	-1.26847	-0.343093	0.31284	0.604564	1	5.46209	-1.08317	-0.115256	0.732171	0.870108	1	PFWH6_RS00135	LysR family transcriptional regulator	WP_003170736.1	PFWH6_0029	gcvA	0006355 // regulation of transcription, DNA-dependent (GO_REF:nd [ND])		0003677 // DNA binding (GO_REF:nd [ND]) /// 0003700 // sequence-specific DNA binding transcription factor activity (GO_REF:nd [ND])		79	2.83867	3.41265	5.39051	165	7.10815	8.56453	12.3307	73	3.25185	4.18799	5.35994	121	5.16576	6.49827	8.08087	158	4.58658	5.93642	7.58286
PFWH6_RS00140	NZ_CM001025_mod	31501..31827	24.9435	-1.22015	-0.287057	0.288784	0.707025	1	28.079	1.01412	0.020227	0.940349	0.976326	1	37.7949	1.24216	0.312849	0.243701	0.489453	1	PFWH6_RS00140	4,5-dioxygenase	WP_042943973.1	PFWH6_0030		0055114 // oxidation-reduction process (GO_REF:nd [ND])		0051213 // dioxygenase activity (GO_REF:nd [ND])		240	25.0803	30.1515	16.3762	198	24.8068	29.8894	14.7969	157	20.3395	26.1948	11.5276	191	23.7146	29.8317	12.7558	289	24.3985	31.579	13.8699
PFWH6_RS00145	NZ_CM001025_mod	31993..32952	9.34454	1.15769	0.211252	0.460412	0.829414	1	7.49013	-1.08885	-0.1228	0.670432	0.85972	1	12.7229	1.45394	0.539965	0.0582014	0.205717	1	PFWH6_RS00145	2-dehydro-3-deoxygalactonokinase	WP_003170738.1	PFWH6_0031	dgoK	0034194 // D-galactonate catabolic process (GO_REF:nd [ND]) /// 0046835 // carbohydrate phosphorylation (GO_REF:nd [ND])		0008671 // 2-dehydro-3-deoxygalactonokinase activity (GO_REF:nd [ND])	EC:2.7.1.58	194	6.90556	8.30187	13.2375	176	7.51094	9.04986	13.1528	173	7.63419	9.83191	12.7023	260	10.9959	13.8323	17.3639	327	9.40349	12.171	15.6936
PFWH6_RS00150	NZ_CM001025_mod	32954..33574	2.80449	-1.0742	-0.103259	0.802211	0.961387	1	2.66746	-1.52137	-0.605371	0.153267	0.421994	1	2.66746	-1.19137	-0.252616	0.541402	0.750622	1	PFWH6_RS00150	2-dehydro-3-deoxy-6-phosphogalactonate aldolase	WP_003170739.1	PFWH6_0032	dgoA	0008152 // metabolic process (GO_REF:nd [ND])		0008675 // 2-dehydro-3-deoxy-phosphogluconate aldolase activity (GO_REF:nd [ND]) /// 0008674 // 2-dehydro-3-deoxy-6-phosphogalactonate aldolase activity (GO_REF:nd [ND])	EC:4.1.2.14, EC:4.1.2.21	43	2.36617	2.84461	2.93408	45	2.96875	3.57702	3.36293	38	2.59227	3.33853	2.79011	53	3.46508	4.3589	3.53956	53	2.35612	3.04953	2.54362
PFWH6_RS00155	NZ_CM001025_mod	33623..34771	9.2211	-1.10217	-0.140351	0.605047	0.896257	1	9.1349	-1.34717	-0.429936	0.115701	0.368466	1	9.59724	-1.16075	-0.215054	0.428301	0.669337	1	PFWH6_RS00155	galactonate dehydratase	WP_003170741.1	PFWH6_0033		0009063 // cellular amino acid catabolic process (GO_REF:nd [ND])		0008869 // galactonate dehydratase activity (GO_REF:nd [ND]) /// 0016853 // isomerase activity (GO_REF:nd [ND])	EC:4.2.1.6	293	8.71397	10.4759	19.9927	268	9.55582	11.5137	20.0281	250	9.2174	11.8709	18.356	248	8.76317	11.0236	16.5624	403	9.68273	12.5324	19.3411
PFWH6_RS00160	NZ_CM001025_mod	34887..36197	5.33038	1.16457	0.219802	0.438159	0.814843	1	5.54695	1.19188	0.253234	0.37333	0.661005	1	6.22597	1.23545	0.305039	0.281054	0.529553	1	PFWH6_RS00160	D-galactonate transporter	WP_003170742.1	PFWH6_0034	dgoT	0055085 // transmembrane transport (GO_REF:nd [ND])	0016021 // integral to membrane (GO_REF:nd [ND])	0005215 // transporter activity (GO_REF:nd [ND])		160	4.17048	5.01375	10.9175	130	4.0625	4.89487	9.71512	179	5.78414	7.44926	13.1429	129	3.995	5.02551	8.61514	295	6.21201	8.04021	14.1579
PFWH6_RS00165	NZ_CM001025_mod	complement(36242..37045)	122.623	-1.09979	-0.137224	0.643699	0.913219	1	124.342	-1.08401	-0.116383	0.694917	0.871826	1	119.952	-1.35148	-0.434543	0.143121	0.353749	1	trpA	tryptophan synthase subunit alpha				0008652 // cellular amino acid biosynthetic process (GO_REF:nd [ND]) /// 0000162 // tryptophan biosynthetic process (GO_REF:nd [ND])		0004834 // tryptophan synthase activity (GO_REF:nd [ND])	EC:4.2.1.20	3128	132.947	159.829	213.437	2099	106.957	128.871	156.862	3043	160.337	206.495	223.429	2165	109.328	137.529	144.587	2860	98.2025	127.104	137.259
PFWH6_RS00170	NZ_CM001025_mod	complement(37045..38271)	217.135	-1.26018	-0.333634	0.345442	0.753523	1	217.135	-1.53464	-0.617898	0.0806374	0.307136	1	217.135	-1.77448	-0.827398	0.0193152	0.0999794	1	PFWH6_RS00170	tryptophan synthase subunit beta	WP_003170743.1	PFWH6_0035	trpB	0008652 // cellular amino acid biosynthetic process (GO_REF:nd [ND]) /// 0000162 // tryptophan biosynthetic process (GO_REF:nd [ND])		0004834 // tryptophan synthase activity (GO_REF:nd [ND])	EC:4.2.1.20	8811	245.386	295.003	601.213	5657	188.884	227.584	422.757	7331	253.109	325.973	538.271	4952	163.857	206.124	330.715	7292	164.065	212.349	349.964
PFWH6_RS00175	NZ_CM001025_mod	38383..39279	10.582	-1.26419	-0.338216	0.212789	0.621965	1	14.4181	1.21798	0.284486	0.292303	0.587479	1	13.8326	1.07157	0.0997224	0.711758	0.856924	1	PFWH6_RS00175	LysR family transcriptional regulator	WP_003170744.1	PFWH6_0036	trpI	0008652 // cellular amino acid biosynthetic process (GO_REF:nd [ND]) /// 0006355 // regulation of transcription, DNA-dependent (GO_REF:nd [ND]) /// 0000162 // tryptophan biosynthetic process (GO_REF:nd [ND])		0003677 // DNA binding (GO_REF:nd [ND]) /// 0003700 // sequence-specific DNA binding transcription factor activity (GO_REF:nd [ND])		281	10.7049	12.8694	19.1739	229	10.4591	12.6021	17.1136	222	10.4845	13.5028	16.3001	229	10.3651	13.0387	15.2935	249	7.66337	9.9187	11.9502
PFWH6_RS00180	NZ_CM001025_mod	complement(39288..39614)	2227.88	2.15491	1.10763	0.00905141	0.103865	1	1295.87	1.22827	0.296629	0.484597	0.744501	1	2139.98	1.90842	0.932379	0.0280127	0.127403	1	PFWH6_RS00180	hypothetical protein	WP_003170746.1	PFWH6_0037			0016021 // integral to membrane (GO_REF:nd [ND])			7370	770.173	925.902	502.887	8660	1084.98	1307.29	647.177	12472	1615.76	2080.9	915.743	20881	2592.59	3261.34	1394.52	29320	2475.31	3203.79	1407.15
PFWH6_RS00185	NZ_CM001025_mod	39772..39987	389.271	1.79188	0.841475	0.0162847	0.148718	1	247.405	1.13213	0.179042	0.60961	0.82158	1	496.641	2.11787	1.08261	0.00199067	0.0195851	1	PFWH6_RS00185	DUF1458 domain-containing protein	WP_003170747.1	PFWH6_0038						1172	185.414	222.905	79.9707	1063	201.62	242.929	79.4398	1206	236.528	304.619	88.5492	2589	486.64	612.169	172.904	3479	444.645	575.504	166.967
PFWH6_RS00190	NZ_CM001025_mod	40103..40327	500.473	1.23805	0.308073	0.475557	0.837859	1	445.75	1.10847	0.148565	0.73085	0.886996	1	586.699	1.348	0.430818	0.318378	0.568454	1	PFWH6_RS00190	hypothetical protein	WP_003170748.1	PFWH6_0039						1662	252.416	303.455	113.406	2575	468.865	564.93	192.434	1611	303.32	390.639	118.286	4986	899.703	1131.78	332.985	2432	298.397	386.215	116.718
PFWH6_RS00195	NZ_CM001025_mod	complement(40395..41396)	59.5764	1.63492	0.709217	0.0153985	0.142917	1	50.6867	1.37172	0.455987	0.11966	0.375225	1	55.8691	1.4174	0.503243	0.0856718	0.261022	1	PFWH6_RS00195	hypothetical protein	WP_003170749.1	PFWH6_0040	yhbW	0055114 // oxidation-reduction process (GO_REF:nd [ND])		0016705 // oxidoreductase activity, acting on paired donors, with incorporation or reduction of molecular oxygen (GO_REF:nd [ND])		942	32.1256	38.6215	64.2768	800	32.7096	39.4115	59.7854	1438	60.7966	78.2986	105.584	1741	70.5441	88.7409	116.271	1720	47.3885	61.335	82.5476
PFWH6_RS00200	NZ_CM001025_mod	41614..42045	174.35	1.78124	0.83288	0.0317907	0.227258	1	110.476	1.12331	0.167759	0.665719	0.857765	1	162.27	1.54058	0.623473	0.108057	0.300385	1	PFWH6_RS00200	peroxiredoxin	WP_003170750.1	PFWH6_0041	osmC	0055114 // oxidation-reduction process (GO_REF:nd [ND]) /// 0006979 // response to oxidative stress (GO_REF:nd [ND]) /// 0098869		0004601 // peroxidase activity (GO_REF:nd [ND]) /// 0051920 // peroxiredoxin activity (GO_REF:nd [ND])	EC:1.11.1.15, EC:1.11.1.7	865	68.4228	82.2579	59.0227	1123	106.5	128.321	83.9237	1035	101.495	130.713	75.9937	2808	263.902	331.976	187.53	2467	157.651	204.048	118.398
PFWH6_RS00205	NZ_CM001025_mod	42201..42440	127.065	1.53308	0.616428	0.0362778	0.245098	1	113.05	1.34519	0.427813	0.146849	0.414011	1	180.238	1.99788	0.998472	0.000684714	0.00926873	1	PFWH6_RS00205	hypothetical protein	WP_003170751.1	PFWH6_0042						472	67.2047	80.7935	32.2066	477	81.4255	98.1087	35.647	540	95.3171	122.757	39.6489	808	136.688	171.946	53.9615	1297	149.191	193.098	62.2467
PFWH6_RS00210	NZ_CM001025_mod	complement(42441..42863)	246.99	1.20168	0.265058	0.32638	0.739823	1	305.001	1.47229	0.558066	0.0387825	0.201537	1	300.108	1.33597	0.417885	0.121712	0.321756	1	PFWH6_RS00210	hypothetical protein	WP_003170752.1	PFWH6_0043						2154	174.01	209.195	146.977	2016	195.256	235.261	150.659	2086	208.911	269.052	153.162	2168	208.089	261.765	144.788	4964	323.969	419.314	238.236
PFWH6_RS00215	NZ_CM001025_mod	42938..43981	40.0409	1.26774	0.342256	0.200303	0.606446	1	49.4576	1.55529	0.637187	0.0170927	0.123266	1	53.5966	1.5544	0.636358	0.0171579	0.0922265	1	PFWH6_RS00215	aminopeptidase	WP_003170753.1	PFWH6_0044		0006508 // proteolysis (GO_REF:nd [ND])		0004177 // aminopeptidase activity (GO_REF:nd [ND])	EC:3.4.11	771	25.2361	30.3389	52.6087	795	31.1975	37.5895	59.4117	917	37.2098	47.9217	67.3297	1244	48.3782	60.8573	83.0794	1306	34.5347	44.6983	62.6786
PFWH6_RS00220	NZ_CM001025_mod	complement(44092..44751)	89.6064	-1.04569	-0.0644572	0.806582	0.961567	1	92.7079	-1.00292	-0.0042047	0.987262	0.994888	1	83.1766	-1.31934	-0.399817	0.129112	0.332529	1	PFWH6_RS00220	5'-nucleotidase	WP_003170754.1	PFWH6_0045		0016311 // dephosphorylation (GO_REF:nd [ND])		0008967 // phosphoglycolate phosphatase activity (GO_REF:nd [ND])	EC:3.1.3.18	1646	85.2225	102.455	112.314	1307	81.1306	97.7534	97.6743	1415	90.824	116.97	103.895	1743	107.222	134.88	116.405	1692	70.7732	91.6019	81.2038
PFWH6_RS00225	NZ_CM001025_mod	complement(44748..45290)	48.5884	1.03764	0.053306	0.853553	0.973338	1	41.4789	-1.29506	-0.373017	0.197982	0.481488	1	41.4789	-1.27871	-0.354693	0.220143	0.460218	1	PFWH6_RS00225	gamma carbonic anhydrase family protein	WP_003170755.1	PFWH6_0046	yrdA			0016740 // transferase activity (GO_REF:nd [ND])		684	43.0452	51.749	46.6723	529	39.9125	48.0901	39.5331	625	48.7605	62.7976	45.8899	767	57.3489	72.142	51.2234	780	39.6559	51.3266	37.4344
PFWH6_RS00230	NZ_CM001025_mod	45392..47443	63.5753	1.27187	0.346951	0.160584	0.552573	1	44.709	-1.34641	-0.42912	0.0831684	0.310557	1	47.3848	-1.14429	-0.194456	0.431938	0.671539	1	PFWH6_RS00230	oligopeptidase A	WP_042943974.1	PFWH6_0047	prlC	0006508 // proteolysis (GO_REF:nd [ND])		0046872 // metal ion binding (GO_REF:nd [ND]) /// 0004180 // carboxypeptidase activity (GO_REF:nd [ND]) /// 0004222 // metalloendopeptidase activity (GO_REF:nd [ND])	EC:3.4.24	2419	40.2835	48.4288	165.059	2461	49.1346	59.2017	183.915	2779	57.3719	73.888	204.045	3710	73.4051	92.3399	247.769	4456	59.9488	77.5918	213.856
PFWH6_RS00235	NZ_CM001025_mod	47440..47715	203.849	1.33306	0.414744	0.119831	0.484098	1	148.77	-1.03559	-0.05045	0.850221	0.939432	1	202.971	1.21862	0.285251	0.284796	0.533625	1	PFWH6_RS00235	DNA-binding protein	WP_003170757.1	PFWH6_0048				0003677 // DNA binding (GO_REF:nd [ND])		1202	148.821	178.913	82.0177	835	123.945	149.34	62.401	1463	224.555	289.2	107.419	1126	165.638	208.364	75.1988	2213	221.353	286.497	106.208
PFWH6_RS00240	NZ_CM001025_mod	47960..48712	21.8038	-1.31359	-0.393514	0.107151	0.460619	1	21.8038	-1.54598	-0.628518	0.0105187	0.0897551	1	21.8038	-1.24439	-0.315434	0.19601	0.431011	1	PFWH6_RS00240	gluconate 2-dehydrogenase	WP_003170758.1	PFWH6_0049		0055114 // oxidation-reduction process (GO_REF:nd [ND])		0033717 // gluconate 2-dehydrogenase (acceptor) activity (GO_REF:nd [ND])	EC:1.1.99.3	437	19.8315	23.8414	29.8184	437	23.776	28.6475	32.6578	312	17.5529	22.6059	22.9083	405	21.8368	27.4696	27.0475	447	16.388	21.211	21.4528
PFWH6_RS00245	NZ_CM001025_mod	48715..50499	13.0009	-1.07079	-0.0986757	0.727043	0.944001	1	12.4266	-1.24034	-0.31074	0.272857	0.568345	1	13.6739	-1.10996	-0.150509	0.594456	0.784113	1	PFWH6_RS00245	GMC family oxidoreductase	WP_042943976.1	PFWH6_0050		0055114 // oxidation-reduction process (GO_REF:nd [ND])		0033717 // gluconate 2-dehydrogenase (acceptor) activity (GO_REF:nd [ND]) /// 0050660 // flavin adenine dinucleotide binding (GO_REF:nd [ND])	EC:1.1.99.3	670	12.8264	15.4199	45.717	524	12.0267	14.4908	39.1594	478	11.3443	14.6101	35.0966	602	13.6927	17.2247	40.204	903	13.9657	18.0758	43.3375
PFWH6_RS00250	NZ_CM001025_mod	50512..51810	13.3363	-1.34411	-0.426655	0.0782616	0.378939	1	13.3363	-1.49888	-0.583883	0.01646	0.119988	1	13.5193	-1.20263	-0.266193	0.271003	0.519021	1	PFWH6_RS00250	alcohol dehydrogenase	WP_003170760.1	PFWH6_0051		0055114 // oxidation-reduction process (GO_REF:nd [ND])	0016020 // membrane (GO_REF:nd [ND])	0009055 // electron carrier activity (GO_REF:nd [ND]) /// 0033717 // gluconate 2-dehydrogenase (acceptor) activity (GO_REF:nd [ND]) /// 0005506 // iron ion binding (GO_REF:nd [ND]) /// 0020037 // heme binding (GO_REF:nd [ND])	EC:1.1.99.3	496	13.0479	15.6862	33.8442	432	13.6247	16.4163	32.2841	285	9.29446	11.9701	20.9258	369	11.5331	14.5081	24.6433	578	12.2838	15.8989	27.7398
PFWH6_RS00255	NZ_CM001025_mod	51881..52939	5.38638	-1.11961	-0.163	0.625997	0.902204	1	5.86557	-1.01774	-0.0253723	0.939612	0.976249	1	5.38638	-1.25734	-0.330369	0.324139	0.572845	1	PFWH6_RS00255	radical SAM protein	WP_003170761.1	PFWH6_0053				0003824 // catalytic activity (GO_REF:nd [ND]) /// 0051536 // iron-sulfur cluster binding (GO_REF:nd [ND])		172	5.5501	6.67234	11.7363	135	5.22265	6.29271	10.0888	110	4.40033	5.66708	8.07663	131	5.02233	6.31783	8.74871	256	6.67355	8.63758	12.2862
PFWH6_RS00260	NZ_CM001025_mod	53168..53899	236.631	1.35054	0.433533	0.131376	0.505549	1	174.752	-1.00447	-0.00643129	0.982154	0.992029	1	189.084	-1.00599	-0.00862247	0.976069	0.990074	1	PFWH6_RS00260	carbonate dehydratase	WP_003170762.1	PFWH6_0054	yadF	0015976 // carbon utilization (GO_REF:nd [ND])		0008270 // zinc ion binding (GO_REF:nd [ND]) /// 0004089 // carbonate dehydratase activity (GO_REF:nd [ND])	EC:4.2.1.1	2779	129.732	155.963	189.623	3296	184.471	222.268	246.316	3018	174.661	224.942	221.593	5188	287.752	361.978	346.476	6562	247.479	320.312	314.929
PFWH6_RS00265	NZ_CM001025_mod	53985..55531	7.07266	1.14565	0.196161	0.487029	0.843535	1	7.42134	1.19912	0.261974	0.35416	0.642765	1	9.08116	1.35107	0.4341	0.123057	0.32337	1	PFWH6_RS00265	SulP family inorganic anion transporter		PFWH6_0055						267	5.89779	7.09033	18.2186	190	5.03172	6.06266	14.199	201	5.5042	7.08873	14.7582	339	8.8969	11.1919	22.6398	382	6.81688	8.8231	18.3333
PFWH6_RS00270	NZ_CM001025_mod	complement(55660..56307)	69.255	-1.26131	-0.334918	0.212714	0.621965	1	69.255	-1.52325	-0.607152	0.0241436	0.151752	1	69.255	-1.56388	-0.645128	0.0164779	0.0893488	1	PFWH6_RS00270	hypothetical protein	WP_003170764.1	PFWH6_0056						1273	67.1308	80.7047	86.8623	1129	71.3793	86.0041	84.3721	750	49.0314	63.1465	55.0679	1155	72.3663	91.0332	77.1356	1485	63.2651	81.8841	71.2693
PFWH6_RS00275	NZ_CM001025_mod	56675..57802	153.162	1.42818	0.51418	0.198923	0.604836	1	129.233	1.18691	0.247206	0.536904	0.7778	1	192.521	1.64684	0.7197	0.0721408	0.233264	1	PFWH6_RS00275	cytochrome b559 subunit alpha	WP_003170765.1	PFWH6_0057		0022900 // electron transport chain (GO_REF:nd [ND]) /// 1902600	0005886 // plasma membrane (GO_REF:nd [ND]) /// 0070469 // respiratory chain (GO_REF:nd [ND]) /// 0016021 // integral to membrane (GO_REF:nd [ND])	0005507 // copper ion binding (GO_REF:nd [ND]) /// 0004129 // cytochrome-c oxidase activity (GO_REF:nd [ND]) /// 0020037 // heme binding (GO_REF:nd [ND])	EC:1.9.3.1	2836	85.9144	103.286	193.513	2913	105.8	127.477	217.693	2327	87.3928	112.551	170.857	5177	186.337	234.402	345.741	7590	185.757	240.426	364.265
PFWH6_RS00280	NZ_CM001025_mod	57861..59450	148.266	1.5398	0.622743	0.147843	0.533882	1	169.882	1.73719	0.79676	0.0640881	0.271035	1	198.299	1.89546	0.922548	0.0320296	0.141078	1	PFWH6_RS00280	cytochrome c oxidase subunit I	WP_003170766.1	PFWH6_0058		0006119 // oxidative phosphorylation (GO_REF:nd [ND]) /// 0009060 // aerobic respiration (GO_REF:nd [ND]) /// 0022900 // electron transport chain (GO_REF:nd [ND]) /// 1902600	0005886 // plasma membrane (GO_REF:nd [ND]) /// 0070469 // respiratory chain (GO_REF:nd [ND]) /// 0016021 // integral to membrane (GO_REF:nd [ND])	0005506 // iron ion binding (GO_REF:nd [ND]) /// 0005507 // copper ion binding (GO_REF:nd [ND]) /// 0004129 // cytochrome-c oxidase activity (GO_REF:nd [ND]) /// 0020037 // heme binding (GO_REF:nd [ND])	EC:1.9.3.1	4303	92.4789	111.178	293.612	3027	77.9953	93.9757	226.213	3612	96.2363	123.941	265.207	7384	188.549	237.185	493.133	9216	160.014	207.106	442.302
PFWH6_RS00285	NZ_CM001025_mod	59520..60071	55.6083	1.82471	0.867667	0.0335287	0.233834	1	45.4592	1.46163	0.547581	0.180262	0.457526	1	70.696	2.11373	1.07979	0.00813431	0.0541822	1	PFWH6_RS00285	cytochrome c oxidase assembly protein	WP_003170767.1	PFWH6_0059	ctaG		0016021 // integral to membrane (GO_REF:nd [ND])	0005507 // copper ion binding (GO_REF:nd [ND])		371	22.967	27.6109	25.3149	429	31.8399	38.3635	32.0599	422	32.3863	41.7096	30.9849	797	58.6204	73.7415	53.2269	1516	75.8181	98.1314	72.7571
PFWH6_RS00290	NZ_CM001025_mod	60107..60994	88.9526	1.86827	0.9017	0.0239605	0.188718	1	75.849	1.5661	0.647173	0.105278	0.350273	1	106.833	2.05477	1.03898	0.00927373	0.0596503	1	PFWH6_RS00290	MFS transporter	WP_003170768.1	PFWH6_0060		0019646 // aerobic electron transport chain (GO_REF:nd [ND]) /// 1902600	0005886 // plasma membrane (GO_REF:nd [ND]) /// 0016021 // integral to membrane (GO_REF:nd [ND])	0004129 // cytochrome-c oxidase activity (GO_REF:nd [ND])	EC:1.9.3.1	1001	38.5203	46.3091	68.3026	1011	46.6435	56.2003	75.5538	1109	52.9062	68.1368	81.4271	2267	103.65	130.386	151.399	3548	110.302	142.764	170.278
PFWH6_RS00295	NZ_CM001025_mod	complement(61001..61204)	232.509	1.72211	0.784176	0.010855	0.117275	1	272.095	1.97982	0.985371	0.00137102	0.0220519	1	303.507	2.06721	1.04769	0.000661253	0.00905822	1	PFWH6_RS00295	hypothetical protein	WP_003170769.1	PFWH6_0061			0016021 // integral to membrane (GO_REF:nd [ND])			622	104.191	125.258	42.4418	690	138.571	166.963	51.5649	923	191.673	246.851	67.7703	1175	233.85	294.171	78.4713	2010	272.006	352.058	96.4655
PFWH6_RS00300	NZ_CM001025_mod	61241..62005	56.6451	1.51179	0.596261	0.164703	0.556637	1	63.4198	1.66124	0.732264	0.0879795	0.320467	1	93.3018	2.27772	1.18759	0.0056239	0.042316	1	PFWH6_RS00300	hypothetical protein	WP_003170770.1	PFWH6_0062		0032259 // methylation (GO_REF:nd [ND])	0016021 // integral to membrane (GO_REF:nd [ND])	0008689 // 3-demethylubiquinone-9 3-O-methyltransferase activity (GO_REF:nd [ND])	EC:2.1.1.64	713	31.8491	38.289	48.6511	657	35.185	42.394	49.0987	643	35.6072	45.8577	47.2116	1114	59.1226	74.3732	74.3974	2084	75.2054	97.3384	100.017
PFWH6_RS00305	NZ_CM001025_mod	61971..62555	53.2818	1.57535	0.655674	0.0831086	0.392985	1	45.2758	1.31522	0.395302	0.296694	0.591529	1	88.8155	2.40907	1.26848	0.000790654	0.0103127	1	PFWH6_RS00305	hypothetical protein	WP_003170771.1	PFWH6_0063			0016021 // integral to membrane (GO_REF:nd [ND])			549	32.069	38.5533	37.4607	401	28.0829	33.8368	29.9674	442	32.0077	41.222	32.4534	837	58.0897	73.0739	55.8983	1478	69.7479	90.2748	70.9334
PFWH6_RS00310	NZ_CM001025_mod	62566..63645	41.4835	1.34319	0.425658	0.270735	0.686486	1	35.0557	1.1198	0.163238	0.672998	0.860146	1	63.0677	1.87482	0.906754	0.0188975	0.0986919	1	PFWH6_RS00310	cytochrome b561	WP_003170772.1	PFWH6_0064		0055114 // oxidation-reduction process (GO_REF:nd [ND]) /// 0006784 // heme a biosynthetic process (GO_REF:nd [ND])	0016021 // integral to membrane (GO_REF:nd [ND])	0016627 // oxidoreductase activity, acting on the CH-CH group of donors (GO_REF:nd [ND])		823	26.0402	31.3056	56.1569	765	29.0196	34.9653	57.1698	664	26.0455	33.5434	48.7535	1374	51.6526	64.9764	91.7613	1829	46.7523	60.5115	87.7788
PFWH6_RS00315	NZ_CM001025_mod	63633..64532	30.4463	1.44445	0.530518	0.111104	0.467781	1	30.413	1.42241	0.508341	0.12716	0.38586	1	43.4265	1.88506	0.914613	0.00596484	0.0441846	1	PFWH6_RS00315	protoheme IX farnesyltransferase	WP_003170773.1	PFWH6_0065		0048034 // heme O biosynthetic process (GO_REF:nd [ND])	0005886 // plasma membrane (GO_REF:nd [ND]) /// 0016021 // integral to membrane (GO_REF:nd [ND])	0008495 // protoheme IX farnesyltransferase activity (GO_REF:nd [ND])	EC:2.5.1	453	17.1998	20.6776	30.9102	451	20.5299	24.7363	33.704	429	20.1931	26.0062	31.4989	770	34.7358	43.6959	51.4237	1187	36.41	47.1255	56.9675
PFWH6_RS00320	NZ_CM001025_mod	64529..65164	71.4774	1.40852	0.494176	0.0946963	0.426715	1	66.3732	1.29855	0.376906	0.202864	0.488398	1	111.701	2.00701	1.00505	0.000668515	0.00912421	1	PFWH6_RS00320	copper-binding protein	WP_003170774.1	PFWH6_0066	senC	0045454 // cell redox homeostasis (GO_REF:nd [ND])				738	39.6523	47.67	50.357	799	51.4687	62.014	59.7106	789	52.5543	67.6835	57.9315	1199	76.5405	96.2842	80.0741	1966	85.3373	110.452	94.3538
PFWH6_RS00325	NZ_CM001025_mod	complement(65308..66078)	157.142	-1.19232	-0.253774	0.282989	0.698343	1	157.142	-1.7118	-0.775512	0.00105144	0.0179718	1	157.142	-1.78193	-0.833441	0.000427033	0.00669916	1	PFWH6_RS00325	methionine ABC transporter substrate-binding protein	WP_003170775.1	PFWH6_0067	metQ					3577	158.538	190.594	244.074	2931	155.745	187.656	219.039	2432	133.628	172.097	178.567	3070	161.664	203.365	205.027	4145	148.417	192.096	198.93
PFWH6_RS00330	NZ_CM001025_mod	complement(66130..66792)	53.3101	-1.22041	-0.287362	0.296972	0.712293	1	59.8808	1.01146	0.0164347	0.952425	0.981025	1	67.1081	1.03576	0.0506917	0.853857	0.931556	1	PFWH6_RS00330	metal ABC transporter permease	WP_042945524.1	PFWH6_0068	yaeE	0006810 // transport (GO_REF:nd [ND])	0005886 // plasma membrane (GO_REF:nd [ND]) /// 0016021 // integral to membrane (GO_REF:nd [ND])			1016	52.3659	62.9543	69.3261	878	54.2543	65.3704	65.6144	789	50.4141	64.9272	57.9315	707	43.2948	54.4626	47.2163	1263	52.5899	68.0672	60.6149
PFWH6_RS00335	NZ_CM001025_mod	complement(66803..67810)	86.4556	-1.10507	-0.144135	0.598432	0.895418	1	98.3003	1.03417	0.0484774	0.859413	0.943624	1	99.7762	-1.04279	-0.0604528	0.825151	0.917941	1	PFWH6_RS00335	methionine ABC transporter ATP-binding protein	WP_003170777.1	PFWH6_0069	metN	0015821 // methionine transport (GO_REF:nd [ND]) /// 0003333 // amino acid transmembrane transport (GO_REF:nd [ND])	0043190 // ATP-binding cassette (ABC) transporter complex (GO_REF:nd [ND])	0005524 // ATP binding (GO_REF:nd [ND]) /// 0015424 // amino acid-transporting ATPase activity (GO_REF:nd [ND])		2578	87.3959	105.067	175.908	2054	83.482	100.587	153.499	2377	99.898	128.656	174.529	1784	71.8561	90.3914	119.143	3199	87.6126	113.397	153.529
PFWH6_RS00340	NZ_CM001025_mod	68075..70216	23.2843	1.87244	0.904922	0.0202828	0.170793	1	13.5082	1.07919	0.10995	0.778312	0.910279	1	22.7728	1.69913	0.764793	0.0498308	0.187225	1	katE	catalase HPII	WP_003170778.1	PFWH6_0070	katE	0055114 // oxidation-reduction process (GO_REF:nd [ND]) /// 0042744 // hydrogen peroxide catabolic process (GO_REF:nd [ND]) /// 0006979 // response to oxidative stress (GO_REF:nd [ND]) /// 0098869		0004096 // catalase activity (GO_REF:nd [ND]) /// 0046872 // metal ion binding (GO_REF:nd [ND]) /// 0020037 // heme binding (GO_REF:nd [ND])	EC:1.11.1.6	538	8.58285	10.3183	36.7101	714	13.6563	16.4543	53.3584	801	15.8417	20.4022	58.8125	1833	34.7434	43.7055	122.415	1495	19.2679	24.9385	71.7492
PFWH6_RS00345	NZ_CM001025_mod	complement(70333..71052)	90.1977	-1.20911	-0.273947	0.243183	0.650684	1	90.1977	-1.18509	-0.244993	0.296901	0.591529	1	90.1977	-1.28378	-0.360399	0.12474	0.326445	1	PFWH6_RS00345	hypothetical protein	WP_003170779.1	PFWH6_0071						1969	93.4505	112.346	134.353	1528	86.9449	104.759	114.19	1419	83.4907	107.526	104.189	1400	78.9451	99.309	93.4977	2303	88.3027	114.29	110.527
PFWH6_RS00350	NZ_CM001025_mod	complement(71090..71878)	267.571	-1.24212	-0.312803	0.415256	0.800053	1	369.583	1.22816	0.296497	0.439943	0.714236	1	267.571	-1.40142	-0.486884	0.204796	0.443349	1	PFWH6_RS00350	zinc transporter	WP_003170780.1	PFWH6_0072		0055085 // transmembrane transport (GO_REF:nd [ND])	0043190 // ATP-binding cassette (ABC) transporter complex (GO_REF:nd [ND]) /// 0005887 // integral to plasma membrane (GO_REF:nd [ND])	0005524 // ATP binding (GO_REF:nd [ND]) /// 0042626 // ATPase activity, coupled to transmembrane movement of substances (GO_REF:nd [ND])		6455	279.568	336.097	440.453	4922	255.575	307.939	367.829	6123	328.757	423.399	449.574	4055	208.662	262.486	270.809	5330	186.493	241.378	255.802
PFWH6_RS00355	NZ_CM001025_mod	complement(71871..72656)	84.9396	-1.13397	-0.181378	0.550171	0.87466	1	94.1624	-1.00292	-0.00421345	0.988927	0.994888	1	84.9396	-1.28313	-0.359669	0.236181	0.480073	1	PFWH6_RS00355	zinc transporter	WP_003170781.1	PFWH6_0073	znuC	0071577 // zinc ion transmembrane transport (GO_REF:nd [ND])	0043190 // ATP-binding cassette (ABC) transporter complex (GO_REF:nd [ND])	0005524 // ATP binding (GO_REF:nd [ND]) /// 0016887 // ATPase activity (GO_REF:nd [ND]) /// 0015633 // zinc transporting ATPase activity (GO_REF:nd [ND])	EC:3.6.1.3	1783	77.5171	93.1911	121.662	1772	92.3622	111.286	132.425	1406	75.7794	97.5946	103.234	1717	88.6905	111.568	114.668	2462	86.4725	111.921	118.158
PFWH6_RS00360	NZ_CM001025_mod	complement(72656..73138)	67.8088	-1.33694	-0.418939	0.301165	0.714659	1	67.8088	-1.18688	-0.247173	0.5419	0.781692	1	67.8088	-1.31687	-0.39711	0.326997	0.575765	1	PFWH6_RS00360	transcriptional repressor	WP_003170783.1	PFWH6_0074	yjbK	0006355 // regulation of transcription, DNA-dependent (GO_REF:nd [ND])		0003677 // DNA binding (GO_REF:nd [ND]) /// 0003700 // sequence-specific DNA binding transcription factor activity (GO_REF:nd [ND])		1128	79.8051	95.9417	76.9684	658	55.8126	67.2479	49.1735	642	56.3088	72.5188	47.1381	746	62.7077	78.8832	49.8209	929	53.0984	68.7253	44.5853
PFWH6_RS00365	NZ_CM001025_mod	73197..74126	71.7437	1.09561	0.131737	0.67888	0.926114	1	67.9661	1.03616	0.0512413	0.872129	0.949214	1	67.0777	-1.04742	-0.0668332	0.833683	0.921024	1	PFWH6_RS00365	zinc ABC transporter substrate-binding protein	WP_003170784.1	PFWH6_0075	yebL	0007155 // cell adhesion (GO_REF:nd [ND]) /// 0030001 // metal ion transport (GO_REF:nd [ND])		0046872 // metal ion binding (GO_REF:nd [ND])		1609	59.121	71.0753	109.789	1315	57.929	69.798	98.2722	1441	65.6401	84.5364	105.804	1522	66.4448	83.5843	101.645	2801	83.1463	107.616	134.428
PFWH6_RS00370	NZ_CM001025_mod	complement(74140..75093)	108.311	1.20994	0.27494	0.291882	0.709362	1	91.0654	1.01665	0.0238173	0.927303	0.971945	1	115.455	1.18447	0.244247	0.349091	0.597892	1	PFWH6_RS00370	homoserine kinase	WP_003170785.1	PFWH6_0076	thrB	0016310 // phosphorylation (GO_REF:nd [ND]) /// 0009088 // threonine biosynthetic process (GO_REF:nd [ND])		0005524 // ATP binding (GO_REF:nd [ND]) /// 0004413 // homoserine kinase activity (GO_REF:nd [ND])	EC:2.7.1.39	2136	76.5106	91.981	145.749	1939	83.2689	100.33	144.905	2101	93.2966	120.155	154.264	2895	123.205	154.986	193.34	3747	108.43	140.341	179.829
PFWH6_RS00375	NZ_CM001025_mod	complement(75150..75440)	434.188	1.65161	0.723871	0.0079563	0.0942743	1	456.751	1.72553	0.787037	0.00391406	0.0453683	1	483.667	1.67674	0.745663	0.00625757	0.045413	1	PFWH6_RS00375	hypothetical protein	WP_003170786.1	PFWH6_0077						1828	214.66	258.065	124.732	1827	257.216	309.917	136.535	2360	343.564	442.468	173.28	3008	419.676	527.932	200.886	5685	539.325	698.048	272.839
PFWH6_RS00380	NZ_CM001025_mod	75515..78310	53.4241	-1.0868	-0.120085	0.611384	0.897042	1	51.9093	-1.20366	-0.26743	0.258051	0.551344	1	51.9093	-1.28782	-0.364935	0.122653	0.322922	1	PFWH6_RS00380	DNA polymerase I	WP_003170787.1	PFWH6_0078	polA	0006261 // DNA-dependent DNA replication (GO_REF:nd [ND]) /// 0090305 // nucleic acid phosphodiester bond hydrolysis (GO_REF:nd [ND]) /// 0071897 // DNA biosynthetic process (GO_REF:nd [ND])		0003887 // DNA-directed DNA polymerase activity (GO_REF:nd [ND]) /// 0003677 // DNA binding (GO_REF:nd [ND]) /// 0008408 // 3'-5' exonuclease activity (GO_REF:nd [ND])	EC:2.7.7.7	3922	47.9335	57.6257	267.615	3814	55.8852	67.3354	285.027	3227	48.8934	62.9687	236.939	4127	59.9276	75.3859	275.618	5211	51.4513	66.5935	250.09
PFWH6_RS00385	NZ_CM001025_mod	complement(78582..79223)	105.957	-1.21184	-0.277196	0.245552	0.653948	1	126.493	1.07006	0.0976958	0.682247	0.865237	1	128.203	-1.00625	-0.00899228	0.96993	0.986892	1	PFWH6_RS00385	YihA family ribosome biogenesis GTP-binding protein	WP_042943980.1	PFWH6_0079	engB	0051301 // cell division (GO_REF:nd [ND]) /// 0007049 // cell cycle (GO_REF:nd [ND])		0003924 // GTPase activity (GO_REF:nd [ND]) /// 0005525 // GTP binding (GO_REF:nd [ND]) /// 0000287 // magnesium ion binding (GO_REF:nd [ND])		1918	102.09	122.732	130.874	1721	109.824	132.326	128.613	1567	103.4	133.167	115.055	1523	96.3151	121.16	101.712	2179	93.699	121.275	104.576
PFWH6_RS00390	NZ_CM001025_mod	79416..79638	219.903	-1.53323	-0.616578	0.0474202	0.29123	1	219.903	-2.21307	-1.14605	0.000237345	0.00592666	1	219.903	-1.97322	-0.980552	0.00163311	0.0169406	1	PFWH6_RS00390	cytochrome								1447	221.734	266.569	98.7351	1187	218.072	262.752	88.7065	783	148.746	191.567	57.4909	858	156.211	196.506	57.3007	1428	176.781	228.808	68.5337
PFWH6_RS00395	NZ_CM001025_mod	79672..80283	306.423	1.00842	0.0121016	0.960773	0.992805	1	274.99	-1.09896	-0.136138	0.580184	0.806263	1	293.66	-1.11719	-0.159881	0.515866	0.732353	1	PFWH6_RS00395	cytochrome c	WP_003170791.1	PFWH6_0081			0042597 // periplasmic space (GO_REF:nd [ND])	0009055 // electron carrier activity (GO_REF:nd [ND]) /// 0005506 // iron ion binding (GO_REF:nd [ND]) /// 0020037 // heme binding (GO_REF:nd [ND])		4761	265.837	319.589	324.864	4103	274.665	330.941	306.624	3641	252.033	324.588	267.336	5791	384.177	483.276	386.746	6275	283.058	366.362	301.155
PFWH6_RS00400	NZ_CM001025_mod	80451..81086	240.564	-1.18342	-0.242961	0.361839	0.768505	1	240.564	-1.54833	-0.630714	0.018002	0.127732	1	240.564	-1.62792	-0.703029	0.00835288	0.0553572	1	PFWH6_RS00400	thiol:disulfide interchange protein	WP_003170792.1	PFWH6_0082	dsbA	0055114 // oxidation-reduction process (GO_REF:nd [ND]) /// 0045454 // cell redox homeostasis (GO_REF:nd [ND])	0042597 // periplasmic space (GO_REF:nd [ND])	0015035 // protein disulfide oxidoreductase activity (GO_REF:nd [ND])		4635	249.035	299.391	316.266	3603	232.092	279.645	269.258	3412	227.269	292.695	250.522	3822	243.985	306.921	255.249	4927	213.864	276.805	236.461
PFWH6_RS00405	NZ_CM001025_mod	81097..81975	85.9799	-1.16825	-0.224349	0.358881	0.765812	1	85.9799	-1.18164	-0.240786	0.325031	0.616061	1	94.8035	-1.1147	-0.156657	0.521654	0.735987	1	PFWH6_RS00405	endonuclease	WP_003170793.1	PFWH6_0083		0090305 // nucleic acid phosphodiester bond hydrolysis (GO_REF:nd [ND])		0004519 // endonuclease activity (GO_REF:nd [ND]) /// 0004527 // exonuclease activity (GO_REF:nd [ND])		2571	99.9498	120.16	175.431	1545	72.01	86.764	115.46	1583	76.2922	98.2551	116.23	2035	93.9951	118.241	135.906	2531	79.4906	102.885	121.47
PFWH6_RS00410	NZ_CM001025_mod	81972..84035	35.5419	1.02645	0.0376588	0.877361	0.976333	1	42.733	1.23714	0.307008	0.208349	0.495024	1	46.5946	1.23434	0.303743	0.213003	0.452056	1	PFWH6_RS00410	hypothetical protein	WP_003170795.1	PFWH6_0084						1732	28.6752	34.4734	118.182	1673	33.2077	40.0116	125.026	1634	33.5375	43.1922	119.975	2032	39.9709	50.2813	135.705	2476	33.1172	42.8636	118.83
PFWH6_RS00415	NZ_CM001025_mod	84124..84969	67.9272	1.1699	0.226381	0.500641	0.848629	1	69.6569	1.18898	0.249721	0.457671	0.726079	1	68.7194	1.09841	0.135411	0.687081	0.842627	1	PFWH6_RS00415	N-acetylmuramoyl-L-alanine amidase	WP_003170796.1	PFWH6_0085	ampD	0009253 // peptidoglycan catabolic process (GO_REF:nd [ND])		0008745 // N-acetylmuramoyl-L-alanine amidase activity (GO_REF:nd [ND])	EC:3.5.1.28	1127	45.5221	54.7267	76.9001	1213	58.7413	70.7768	90.6496	1063	53.2294	68.5529	78.0496	1461	70.1147	88.2008	97.5715	2465	80.4376	104.111	118.302
PFWH6_RS00420	NZ_CM001025_mod	complement(84948..86735)	114.502	1.5317	0.615135	0.0699146	0.361657	1	117.527	1.54392	0.626594	0.0648835	0.272178	1	179.442	2.19091	1.13153	0.000854338	0.0108105	1	PFWH6_RS00420	PAS domain-containing sensor histidine kinase	WP_003170797.1	PFWH6_0086	kinB	0023014 // signal transduction by phosphorylation (GO_REF:nd [ND]) /// 0018106 // peptidyl-histidine phosphorylation (GO_REF:nd [ND]) /// 0000160 // phosphorelay signal transduction system (GO_REF:nd [ND])	0005622 // intracellular (GO_REF:nd [ND]) /// 0016021 // integral to membrane (GO_REF:nd [ND])	0005524 // ATP binding (GO_REF:nd [ND]) /// 0000155 // phosphorelay sensor kinase activity (GO_REF:nd [ND])	EC:2.7.3	3053	58.3483	70.1463	208.32	3319	76.0489	91.6305	248.035	4466	105.813	136.274	327.911	4833	109.743	138.052	322.767	8287	127.951	165.607	397.716
PFWH6_RS00425	NZ_CM001025_mod	complement(86746..88092)	67.8501	1.57274	0.653282	0.0236654	0.187684	1	52.9661	1.21827	0.284834	0.324325	0.616053	1	71.2765	1.51958	0.60367	0.0365575	0.153579	1	PFWH6_RS00425	sigma-54-dependent Fis family transcriptional regulator	WP_003170798.1	PFWH6_0087	algB	0006355 // regulation of transcription, DNA-dependent (GO_REF:nd [ND]) /// 0000160 // phosphorelay signal transduction system (GO_REF:nd [ND])	0005622 // intracellular (GO_REF:nd [ND])	0005524 // ATP binding (GO_REF:nd [ND]) /// 0043565 // sequence-specific DNA binding (GO_REF:nd [ND]) /// 0008134 // transcription factor binding (GO_REF:nd [ND])		1286	32.6244	39.221	87.7494	1468	44.649	53.7971	109.706	1447	45.5082	58.6089	106.244	2803	84.4861	106.279	187.196	3589	73.5561	95.2037	172.246
PFWH6_RS00430	NZ_CM001025_mod	88481..88780	136.394	1.68829	0.75556	0.0530506	0.310283	1	78.5082	-1.05115	-0.0719746	0.854113	0.941272	1	167.305	1.8938	0.921285	0.0183013	0.0963755	1	PFWH6_RS00430	hypothetical protein	WP_003170799.1	PFWH6_0088						510	58.0922	69.8384	34.7995	642	87.6732	105.636	47.9778	488	68.9107	88.7486	35.8309	998	135.064	169.903	66.6505	2230	205.209	265.602	107.024
PFWH6_RS00440	NZ_CM001025_mod	89028..89495	421.543	1.61887	0.694985	0.025819	0.198728	1	234.337	-1.35793	-0.441413	0.157309	0.427109	1	319.679	1.1343	0.181803	0.559947	0.764304	1	PFWH6_RS00440	hypothetical protein	WP_003170807.1	PFWH6_0090		0043086 // negative regulation of catalytic activity (GO_REF:nd [ND])	0042597 // periplasmic space (GO_REF:nd [ND])			2376	173.488	208.567	162.125	3372	295.185	355.666	251.995	3671	332.297	427.958	269.539	5939	515.225	648.127	396.631	7071	417.107	539.862	339.357
PFWH6_RS00445	NZ_CM001025_mod	90226..91557	93.0911	1.30167	0.380359	0.392163	0.786249	1	120.603	1.66084	0.731912	0.0996275	0.338757	1	157.492	2.03638	1.02601	0.0209613	0.105562	1	PFWH6_RS00445	glutamate/aspartate:proton symporter GltP	WP_003170810.1	PFWH6_0092	gltT	0015810 // aspartate transport (GO_REF:nd [ND]) /// 0015813 // L-glutamate transport (GO_REF:nd [ND]) /// 0055085 // transmembrane transport (GO_REF:nd [ND])	0016021 // integral to membrane (GO_REF:nd [ND])	0015293 // symporter activity (GO_REF:nd [ND])		2460	63.1102	75.8711	167.857	2105	64.7442	78.0096	157.31	1855	58.9967	75.9806	136.201	3011	91.7775	115.451	201.087	6200	128.499	166.317	297.555
PFWH6_RS00450	NZ_CM001025_mod	91656..92885	46.1799	-1.11028	-0.150922	0.572284	0.883025	1	61.3791	1.18823	0.248811	0.351716	0.640561	1	68.3836	1.21563	0.281708	0.291443	0.540765	1	PFWH6_RS00450	membrane protein	WP_003170812.1	PFWH6_0093			0016021 // integral to membrane (GO_REF:nd [ND])			1577	43.8122	52.6711	107.606	1446	48.1633	58.0314	108.062	1471	50.6636	65.2485	108.007	1201	39.6431	49.869	80.2077	2149	48.233	62.428	103.137
PFWH6_RS00455	NZ_CM001025_mod	complement(92927..93538)	32.9785	1.06713	0.0937326	0.753144	0.95472	1	31.7471	1.02095	0.0299075	0.920199	0.969825	1	39.5914	1.17569	0.233505	0.43297	0.672055	1	PFWH6_RS00455	hypothetical protein	WP_003170813.1	PFWH6_0094						600	33.5018	40.2759	40.9406	314	21.0199	25.3267	23.4658	387	26.7885	34.5003	28.415	549	36.4209	45.8156	36.6644	792	35.7262	46.2404	38.0103
PFWH6_RS00460	NZ_CM001025_mod	complement(93535..94473)	124.373	1.1776	0.235849	0.429294	0.809663	1	94.1019	-1.13627	-0.184305	0.537086	0.7778	1	148.93	1.29598	0.374048	0.209942	0.448555	1	PFWH6_RS00460	ABC transporter permease	WP_003170814.1	PFWH6_0095			0016021 // integral to membrane (GO_REF:nd [ND])			2769	100.769	121.144	188.941	2004	87.435	105.349	149.762	2183	98.4865	126.838	160.284	2754	119.077	149.793	183.923	5291	155.555	201.335	253.93
PFWH6_RS00465	NZ_CM001025_mod	complement(94475..95278)	26.4634	1.02028	0.0289675	0.91389	0.984858	1	25.6945	-1.00792	-0.0113831	0.966166	0.987008	1	24.761	-1.13664	-0.184771	0.490828	0.713575	1	PFWH6_RS00465	iron ABC transporter ATP-binding protein	WP_042943983.1	PFWH6_0096				0005524 // ATP binding (GO_REF:nd [ND]) /// 0016887 // ATPase activity (GO_REF:nd [ND])	EC:3.6.1.3	508	21.5912	25.9569	34.6631	483	24.6118	29.6545	36.0954	472	24.8699	32.0294	34.6561	637	32.1672	40.4647	42.5414	651	22.3531	28.9316	31.2433
PFWH6_RS00470	NZ_CM001025_mod	complement(95275..96423)	82.2044	1.146	0.196612	0.436622	0.814479	1	86.4421	1.19557	0.257704	0.308038	0.600682	1	105.73	1.34822	0.431055	0.0879852	0.264602	1	PFWH6_RS00470	ABC transporter permease	WP_003170816.1	PFWH6_0097		0006810 // transport (GO_REF:nd [ND])	0043190 // ATP-binding cassette (ABC) transporter complex (GO_REF:nd [ND])			2144	63.7637	76.6567	146.294	1808	64.4661	77.6745	135.115	2305	84.9844	109.45	169.242	2197	77.6318	97.6569	146.725	3496	83.9971	108.717	167.783
PFWH6_RS00475	NZ_CM001025_mod	complement(96479..97510)	55.9266	1.06132	0.0858575	0.767379	0.955844	1	89.0746	1.66006	0.731239	0.0117033	0.0966999	1	97.3207	1.67482	0.744007	0.0102908	0.0637029	1	PFWH6_RS00475	membrane protein	WP_003170818.1	PFWH6_0098			0016021 // integral to membrane (GO_REF:nd [ND])			1335	44.2049	53.1431	91.0929	1268	50.3376	60.6512	94.7598	1646	67.5676	87.0188	120.856	1239	48.744	61.3175	82.7454	1924	51.4681	66.6152	92.3382
PFWH6_RS00480	NZ_CM001025_mod	complement(97582..98964)	46.7469	1.64336	0.716645	0.00870989	0.100348	1	36.3711	1.25796	0.331088	0.226198	0.515404	1	61.0791	1.96062	0.97131	0.000374885	0.00617204	1	PFWH6_RS00480	peptidase M16	WP_003170820.1	PFWH6_0099			0016021 // integral to membrane (GO_REF:nd [ND])	0046872 // metal ion binding (GO_REF:nd [ND]) /// 0016787 // hydrolase activity (GO_REF:nd [ND])		872	21.5458	25.9024	59.5004	999	29.5935	35.6569	74.657	1352	41.4136	53.3356	99.2691	1657	48.6441	61.1918	110.661	2514	50.1829	64.9518	120.654
PFWH6_RS00485	NZ_CM001025_mod	complement(99022..100680)	71.8174	1.39952	0.484928	0.0876115	0.40763	1	94.1373	1.80762	0.854091	0.00262244	0.0345993	1	110.712	1.97755	0.983714	0.000527248	0.00762379	1	PFWH6_RS00485	membrane protein	WP_003170822.1	PFWH6_0100	yjbB	0044341 // sodium-dependent phosphate transport (GO_REF:nd [ND])	0016021 // integral to membrane (GO_REF:nd [ND])	0015321 // sodium-dependent phosphate transmembrane transporter activity (GO_REF:nd [ND])		2089	43.0289	51.7294	142.542	1976	48.7971	58.795	147.67	2726	69.6094	89.6484	200.154	3041	74.4217	93.6188	203.09	4292	71.421	92.4403	205.985
PFWH6_RS00490	NZ_CM001025_mod	complement(100936..101703)	82.302	-1.11916	-0.16242	0.476805	0.838105	1	103.05	1.12088	0.164631	0.470721	0.735977	1	104.766	1.04144	0.0585783	0.797367	0.90803	1	PFWH6_RS00490	membrane protein	WP_003170824.1	PFWH6_0101	yoaE		0016021 // integral to membrane (GO_REF:nd [ND])			1744	77.5986	93.2891	119.001	1631	87.0053	104.832	121.887	1488	82.0786	105.707	109.255	1617	85.4827	107.533	107.99	2202	79.1533	102.448	105.68
PFWH6_RS00495	NZ_CM001025_mod	complement(101769..103076)	5.88583	1.05349	0.0751714	0.812823	0.962536	1	5.52665	-1.02013	-0.028748	0.928156	0.972305	1	5.00063	-1.31861	-0.399015	0.211403	0.450375	1	PFWH6_RS00495	citrate transporter	WP_003170826.1	PFWH6_0102		0015746 // citrate transport (GO_REF:nd [ND]) /// 0055085 // transmembrane transport (GO_REF:nd [ND])	0016021 // integral to membrane (GO_REF:nd [ND])	0015137 // citrate transmembrane transporter activity (GO_REF:nd [ND])		185	4.83318	5.81045	12.6234	165	5.16808	6.22696	12.3307	232	7.51395	9.67705	17.0343	150	4.656	5.85702	10.0176	260	5.48755	7.10254	12.4781
PFWH6_RS00500	NZ_CM001025_mod	complement(103387..105348)	60.2466	1.10946	0.149858	0.554335	0.87628	1	80.5633	1.47348	0.559229	0.0273213	0.160948	1	88.5745	1.48949	0.574818	0.0232661	0.11258	1	PFWH6_RS00500	hypothetical protein	WP_003170828.1	PFWH6_0103						2643	46.0327	55.3406	180.343	2448	51.117	61.5903	182.943	3306	71.3826	91.932	242.739	2864	59.2657	74.5533	191.27	3560	50.0915	64.8334	170.854
PFWH6_RS00505	NZ_CM001025_mod	complement(105345..105665)	67.7703	1.0456	0.0643336	0.803972	0.961387	1	59.0222	-1.09285	-0.12809	0.622212	0.830679	1	72.0546	1.01632	0.0233526	0.928209	0.969523	1	PFWH6_RS00505	hypothetical protein	WP_003170830.1	PFWH6_0104				0004386 // helicase activity (GO_REF:nd [ND])		493	52.482	63.0939	33.6395	500	63.8143	76.8892	37.3659	421	55.5604	71.555	30.9115	597	75.509	94.9866	39.8701	840	72.2415	93.5023	40.314
PFWH6_RS00510	NZ_CM001025_mod	complement(105705..106013)	10.5002	-1.55499	-0.636902	0.09365	0.424576	1	10.5002	-1.62109	-0.696963	0.0689083	0.281634	1	10.5002	-1.50631	-0.59102	0.118987	0.317631	1	PFWH6_RS00510	Holliday junction DNA helicase	WP_003170831.1	PFWH6_0105						76	8.40473	10.1042	5.18581	95	12.5956	15.1763	7.09951	67	9.18554	11.8299	4.9194	55	7.22659	9.09069	3.67312	69	6.16458	7.97882	3.3115
PFWH6_RS00515	NZ_CM001025_mod	complement(106113..106433)	245.576	-1.70613	-0.77073	0.0311735	0.225182	1	245.576	-2.27014	-1.18278	0.000955491	0.0168862	1	245.576	-2.71807	-1.44258	5.60069e-05	0.00161967	0.320696	PFWH6_RS00515	hypothetical protein	WP_003170832.1	PFWH6_0106				0004386 // helicase activity (GO_REF:nd [ND])		2795	297.54	357.703	190.715	1517	193.613	233.282	113.368	1622	214.059	275.682	119.094	878	111.05	139.695	58.6364	1868	160.651	207.931	89.6506
PFWH6_RS00520	NZ_CM001025_mod	complement(106718..106933)	8625.95	-4.43037	-2.14743	3.0637e-05	0.00127122	0.175428	8625.95	-3.95285	-1.98289	0.000118477	0.00349691	0.678401	8625.95	-2.96005	-1.56562	0.00237084	0.0220023	1	PFWH6_RS00520	hypothetical protein	WP_003170833.1	PFWH6_0107						52673	8333.03	10018	3594.11	47023	8918.87	10746.2	3514.11	5060	992.396	1278.08	371.525	7487	1407.29	1770.3	500.012	31984	4087.82	5290.87	1535
PFWH6_RS00525	NZ_CM001025_mod	complement(107252..108745)	129.184	1.72475	0.786385	0.00120515	0.0242983	1	102.511	1.36828	0.452365	0.0626823	0.268027	1	103.925	1.27182	0.346895	0.153377	0.37072	1	PFWH6_RS00525	acetyl-CoA hydrolase	WP_003170834.1	PFWH6_0108	abfT-1	0006084 // acetyl-CoA metabolic process (GO_REF:nd [ND])		0016787 // hydrolase activity (GO_REF:nd [ND]) /// 0016740 // transferase activity (GO_REF:nd [ND])		2736	62.5798	75.2334	186.689	2602	71.3526	85.972	194.452	3830	108.602	139.866	281.214	5314	144.411	181.662	354.89	7281	134.541	174.136	349.436
PFWH6_RS00530	NZ_CM001025_mod	complement(108925..110361)	47.2755	1.22162	0.288791	0.231527	0.6392	1	45.7583	1.17794	0.236269	0.328002	0.618827	1	48.6554	1.15716	0.210587	0.383008	0.630022	1	PFWH6_RS00530	NAD synthetase	WP_003170835.1	PFWH6_0109	pntB	0055114 // oxidation-reduction process (GO_REF:nd [ND])	0005886 // plasma membrane (GO_REF:nd [ND]) /// 0016021 // integral to membrane (GO_REF:nd [ND])	0008750 // NAD(P)+ transhydrogenase (AB-specific) activity (GO_REF:nd [ND]) /// 0050661 // NADP binding (GO_REF:nd [ND])	EC:1.6.1.2	1414	33.6249	40.4239	96.4834	1243	35.4379	42.6987	92.8915	1288	37.9706	48.9015	94.57	1927	54.4446	68.4885	128.693	2572	49.4114	63.9532	123.437
PFWH6_RS00535	NZ_CM001025_mod	complement(110358..110681)	37.2825	1.11456	0.156471	0.599815	0.895418	1	39.2374	1.18752	0.24795	0.406327	0.687964	1	40.1837	1.10864	0.148791	0.617747	0.799011	1	PFWH6_RS00535	NAD(P)(+) transhydrogenase	WP_003170836.1	PFWH6_0110	pntA	0055114 // oxidation-reduction process (GO_REF:nd [ND]) /// 1902600	0016021 // integral to membrane (GO_REF:nd [ND])	0008814 // citrate CoA-transferase activity (GO_REF:nd [ND]) /// 0003957 // NAD(P)+ transhydrogenase (B-specific) activity (GO_REF:nd [ND]) /// 0008750 // NAD(P)+ transhydrogenase (AB-specific) activity (GO_REF:nd [ND])	EC:1.6.1.2, EC:1.6.1.1, EC:2.8.3.10	309	32.5898	39.1795	21.0844	210	26.5538	31.9944	15.6937	253	33.0799	42.6028	18.5762	360	45.1115	56.748	24.0423	395	33.6562	43.5612	18.9572
PFWH6_RS00540	NZ_CM001025_mod	complement(110697..111818)	68.187	1.18426	0.243983	0.374956	0.77726	1	95.9195	1.67444	0.743679	0.00682333	0.0674284	1	80.5057	1.29856	0.376917	0.170382	0.394676	1	PFWH6_RS00540	NAD(P) transhydrogenase subunit alpha	WP_003170837.1	PFWH6_0111	pntAA	0055114 // oxidation-reduction process (GO_REF:nd [ND]) /// 1902600		0003957 // NAD(P)+ transhydrogenase (B-specific) activity (GO_REF:nd [ND]) /// 0008750 // NAD(P)+ transhydrogenase (AB-specific) activity (GO_REF:nd [ND])	EC:1.6.1.2, EC:1.6.1.1	1751	53.3288	64.1119	119.478	1339	48.8923	58.9099	100.066	1360	51.3493	66.1316	99.8565	2305	83.408	104.923	153.937	2837	69.8038	90.3472	136.156
PFWH6_RS00545	NZ_CM001025_mod	complement(112271..113170)	12.5461	-1.00134	-0.00192722	0.994158	0.999939	1	14.5616	1.15531	0.208282	0.428897	0.704978	1	13.1015	-1.03868	-0.0547513	0.835245	0.921505	1	PFWH6_RS00545	LysR family transcriptional regulator	WP_003170840.1	PFWH6_0112	gcvA	0006355 // regulation of transcription, DNA-dependent (GO_REF:nd [ND])		0003677 // DNA binding (GO_REF:nd [ND]) /// 0003700 // sequence-specific DNA binding transcription factor activity (GO_REF:nd [ND])		298	11.3147	13.6025	20.3338	240	10.925	13.1634	17.9356	267	12.5677	16.1857	19.6042	313	14.1199	17.7621	20.9034	357	10.9506	14.1734	17.1334
PFWH6_RS00550	NZ_CM001025_mod	113327..114508	12.3921	1.08698	0.120325	0.701153	0.935422	1	10.1459	-1.17713	-0.235278	0.455029	0.724755	1	13.2876	1.07154	0.0996903	0.750494	0.8806	1	PFWH6_RS00550	acyl-CoA dehydrogenase	WP_003170842.1	PFWH6_0113	gcdH	0055114 // oxidation-reduction process (GO_REF:nd [ND])		0050660 // flavin adenine dinucleotide binding (GO_REF:nd [ND]) /// 0003995 // acyl-CoA dehydrogenase activity (GO_REF:nd [ND])	EC:1.3.99.3	365	10.5522	12.6859	24.9055	281	9.73962	11.7352	20.9996	264	9.46182	12.1857	19.3839	405	13.9113	17.4997	27.0475	591	13.8033	17.8656	28.3637
PFWH6_RS00555	NZ_CM001025_mod	114521..115741	2.15373	1.33449	0.416287	0.29434	0.709693	1	3.28709	1.99237	0.994487	0.0116844	0.0966999	1	3.25964	1.84498	0.883606	0.0246855	0.117399	1	PFWH6_RS00555	CoA transferase	WP_003170844.1	PFWH6_0114				0016740 // transferase activity (GO_REF:nd [ND])		52	1.45531	1.74958	3.54819	42	1.40925	1.69798	3.13873	57	1.97764	2.54696	4.18516	75	2.49388	3.13717	5.0088	88	1.98966	2.57522	4.22337
PFWH6_RS00560	NZ_CM001025_mod	116039..116155	0.700321	-1.39235	-0.477517	0.686913	0.93054	1	1.37896	2.09371	1.06606	0.324823	0.616061	1	1.11794	1.34943	0.432352	0.695147	0.847617	1	PFWH6_RS00560									0	0	0	0	4	1.40064	1.68762	0.298927	3	1.08623	1.39894	0.220272	0	0	0	0	2	0.471907	0.61079	0.0959856
PFWH6_RS00565	NZ_CM001025_mod	116434..118314	60.7753	1.22731	0.295503	0.298106	0.71248	1	61.6181	1.23358	0.302851	0.286367	0.581719	1	70.652	1.3106	0.390228	0.169375	0.393764	1	PFWH6_RS00565	chemotaxis protein	WP_003170845.1	PFWH6_0115		0006935 // chemotaxis (GO_REF:nd [ND]) /// 0007165 // signal transduction (GO_REF:nd [ND])	0016021 // integral to membrane (GO_REF:nd [ND])	0004871 // signal transducer activity (GO_REF:nd [ND])		2182	39.6401	47.6553	148.887	2255	49.1146	59.1777	168.52	1935	43.5793	56.1248	142.075	3065	66.1563	83.2213	204.693	4946	72.5902	93.9536	237.372
PFWH6_RS00570	NZ_CM001025_mod	complement(118352..118816)	49.167	-1.01762	-0.0252013	0.931983	0.988202	1	66.1485	1.31163	0.391365	0.18469	0.463629	1	59.9767	1.0994	0.136721	0.643059	0.818164	1	PFWH6_RS00570	polyketide cyclase	WP_003170846.1	PFWH6_0116						689	50.6331	60.8712	47.0135	433	38.1494	45.9658	32.3588	555	50.5625	65.1183	40.7503	535	46.7122	58.7616	35.7295	846	50.2262	65.0078	40.6019
PFWH6_RS00575	NZ_CM001025_mod	complement(118836..122216)	3.9926	-1.06602	-0.0922344	0.695098	0.933414	1	4.11709	-1.03864	-0.0546942	0.816657	0.92524	1	5.26985	1.13203	0.178918	0.445579	0.68237	1	PFWH6_RS00575	peptide transporter	WP_003170847.1	PFWH6_0117		0008152 // metabolic process (GO_REF:nd [ND])		0031177 // phosphopantetheine binding (GO_REF:nd [ND]) /// 0016874 // ligase activity (GO_REF:nd [ND])		360	3.63853	4.37424	24.5644	331	4.01085	4.83262	24.7362	268	3.35798	4.32467	19.6776	352	4.22695	5.31729	23.508	538	4.39288	5.68572	25.8201
PFWH6_RS00580	NZ_CM001025_mod	complement(122213..123151)	12.2883	1.20709	0.271535	0.354596	0.762454	1	20.1377	1.93699	0.95382	0.00110278	0.0187932	1	22.0932	1.9825	0.98732	0.000715224	0.00959103	1	PFWH6_RS00580	hypothetical protein	WP_003170848.1	PFWH6_0118						229	8.33371	10.0188	15.6257	227	9.90406	11.9333	16.9641	253	11.4141	14.7	18.5762	301	13.0146	16.3717	20.102	423	12.4362	16.0962	20.301
PFWH6_RS00585	NZ_CM001025_mod	complement(123148..123906)	7.84821	1.23974	0.310033	0.296756	0.712293	1	5.84456	-1.09193	-0.126879	0.673649	0.860146	1	8.22149	1.17054	0.227176	0.444865	0.681641	1	PFWH6_RS00585	hypothetical protein	WP_003170849.1	PFWH6_0119		0055114 // oxidation-reduction process (GO_REF:nd [ND])		0004043 // L-aminoadipate-semialdehyde dehydrogenase activity (GO_REF:nd [ND])	EC:1.2.1.31	138	6.21307	7.46935	9.41634	96	5.18182	6.24352	7.17424	118	6.5861	8.4821	8.66402	145	7.75632	9.75706	9.68369	253	9.20219	11.9104	12.1422
PFWH6_RS00590	NZ_CM001025_mod	complement(124231..124941)	46.2322	-1.074	-0.10299	0.686909	0.93054	1	44.6117	-1.19937	-0.262282	0.305583	0.599787	1	49.9261	-1.08156	-0.113119	0.657949	0.825644	1	PFWH6_RS00590	GntR family transcriptional regulator	WP_003170850.1	PFWH6_0120		0006355 // regulation of transcription, DNA-dependent (GO_REF:nd [ND])		0003677 // DNA binding (GO_REF:nd [ND]) /// 0003700 // sequence-specific DNA binding transcription factor activity (GO_REF:nd [ND])		799	38.4013	46.166	54.5193	882	50.822	61.2349	65.9134	855	50.943	65.6084	62.7774	782	44.6546	56.1733	52.2251	1110	43.0989	55.7829	53.272
PFWH6_RS00595	NZ_CM001025_mod	125208..126101	7.99747	-1.04134	-0.0584424	0.849228	0.970935	1	12.3804	1.49282	0.578035	0.0589017	0.258842	1	9.86413	1.09393	0.129522	0.672676	0.833438	1	PFWH6_RS00595	taurine dioxygenase	WP_003170852.1	PFWH6_0122	tauD	0055114 // oxidation-reduction process (GO_REF:nd [ND])		0000908 // taurine dioxygenase activity (GO_REF:nd [ND])	EC:1.14.11.17	221	8.44741	10.1555	15.0798	136	6.23239	7.50934	10.1635	161	7.62916	9.82542	11.8212	208	9.44616	11.8828	13.8911	224	6.91709	8.95279	10.7504
PFWH6_RS00600	NZ_CM001025_mod	126116..127141	18.1521	1.464	0.54992	0.0412233	0.26772	1	24.5562	1.95421	0.966589	0.00032826	0.00760977	1	23.4627	1.73052	0.791206	0.00326304	0.0281388	1	PFWH6_RS00600	nitrate ABC transporter substrate-binding protein	WP_003170853.1	PFWH6_0123						322	10.7245	12.893	21.9715	289	11.5399	13.9043	21.5975	485	20.0255	25.7904	35.6106	371	14.681	18.468	24.7769	734	19.7497	25.5621	35.2267
PFWH6_RS00605	NZ_CM001025_mod	127143..127994	3.46199	-1.06288	-0.087979	0.788943	0.960984	1	4.83658	1.35401	0.437237	0.180185	0.457526	1	4.68583	1.1854	0.245376	0.451148	0.685395	1	PFWH6_RS00605	sulfonate ABC transporter ATP-binding lipoprotein	WP_003170854.1	PFWH6_0124				0005524 // ATP binding (GO_REF:nd [ND]) /// 0016887 // ATPase activity (GO_REF:nd [ND])	EC:3.6.1.3	93	3.73003	4.48424	6.3458	55	2.6447	3.18657	4.11024	80	3.97776	5.12287	5.87391	76	3.62163	4.55582	5.07559	86	2.78658	3.60667	4.12738
PFWH6_RS00610	NZ_CM001025_mod	128006..128854	8.40596	1.09844	0.135462	0.647278	0.915301	1	13.2105	1.70163	0.766915	0.00923851	0.0817615	1	11.3099	1.35471	0.437986	0.137346	0.345011	1	PFWH6_RS00610	ABC transporter permease	WP_003170857.1	PFWH6_0125	ssuC	0006810 // transport (GO_REF:nd [ND])	0005886 // plasma membrane (GO_REF:nd [ND]) /// 0016021 // integral to membrane (GO_REF:nd [ND])			198	7.96941	9.58083	13.5104	115	5.54937	6.68637	8.59415	183	9.13128	11.76	13.4366	163	7.79488	9.80557	10.8858	255	8.29173	10.732	12.2382
PFWH6_RS00615	NZ_CM001025_mod	128909..129835	17.9235	-1.04361	-0.0615892	0.810668	0.962248	1	18.9711	1.0238	0.0339402	0.895093	0.958953	1	16.5923	-1.31627	-0.396461	0.12403	0.32533	1	PFWH6_RS00615	LysR family transcriptional regulator	WP_003170858.1	PFWH6_0126		0006355 // regulation of transcription, DNA-dependent (GO_REF:nd [ND])		0003677 // DNA binding (GO_REF:nd [ND]) /// 0003700 // sequence-specific DNA binding transcription factor activity (GO_REF:nd [ND])		483	17.8048	21.4049	32.9572	348	15.3799	18.531	26.0066	447	20.4275	26.3082	32.8205	388	16.9934	21.3769	25.9122	549	16.3495	21.1612	26.348
PFWH6_RS00620	NZ_CM001025_mod	129981..131515	4.36376	-1.13965	-0.188596	0.574	0.883025	1	6.03856	1.22258	0.289931	0.386202	0.672385	1	5.76725	1.07704	0.107068	0.748754	0.879768	1	PFWH6_RS00620	disulfide bond formation protein DsbA				0055085 // transmembrane transport (GO_REF:nd [ND])	0016021 // integral to membrane (GO_REF:nd [ND])			217	4.83081	5.8076	14.8069	146	3.89671	4.6951	10.9108	219	6.04399	7.78393	16.0798	114	3.01527	3.79306	7.61338	214	3.84874	4.98142	10.2705
PFWH6_RS00625	NZ_CM001025_mod	131531..132589	1.08054	-1.62454	-0.700032	0.176479	0.573529	1	1.08054	-1.7448	-0.803061	0.126723	0.385725	1	1.08054	-1.57546	-0.655769	0.203962	0.44188	1	PFWH6_RS00625	DSBA oxidoreductase	WP_003170862.1	PFWH6_0129		0009306 // protein secretion (GO_REF:nd [ND]) /// 0055085 // transmembrane transport (GO_REF:nd [ND])	0016021 // integral to membrane (GO_REF:nd [ND])			37	1.19392	1.43533	2.52467	25	0.967157	1.16532	1.86829	13	0.520039	0.669746	0.954511	27	1.03514	1.30215	1.80317	27	0.703851	0.910995	1.29581
PFWH6_RS00630	NZ_CM001025_mod	132586..134031	1.36255	1.00778	0.0111842	0.975745	0.996349	1	1.47969	1.07309	0.101776	0.783077	0.911704	1	2.13749	1.4559	0.541911	0.134531	0.340915	1	PFWH6_RS00630	RND transporter	WP_003170863.1	PFWH6_0130	nodT	0006810 // transport (GO_REF:nd [ND])	0016021 // integral to membrane (GO_REF:nd [ND]) /// 0009279 // cell outer membrane (GO_REF:nd [ND])	0008289 // lipid binding (GO_REF:nd [ND]) /// 0005215 // transporter activity (GO_REF:nd [ND])		44	1.03981	1.25006	3.00231	49	1.38829	1.67274	3.66185	31	0.908201	1.16965	2.27614	67	1.8812	2.36646	4.47453	68	1.29823	1.68031	3.26351
PFWH6_RS00635	NZ_CM001025_mod	134140..134718	10.6008	-1.18987	-0.250799	0.419523	0.803449	1	12.576	1.06771	0.0945176	0.760569	0.90222	1	15.2719	1.18006	0.238861	0.438784	0.676488	1	PFWH6_RS00635	hypothetical protein					0016021 // integral to membrane (GO_REF:nd [ND])			177	10.4463	12.5586	12.0775	152	10.7552	12.9588	11.3592	126	9.21893	11.8728	9.25141	165	11.57	14.5545	11.0194	194	9.24987	11.9721	9.3106
PFWH6_RS00640	NZ_CM001025_mod	complement(135411..136097)	56.845	1.13847	0.187091	0.444256	0.820286	1	59.1063	1.176	0.233883	0.339259	0.628735	1	76.5862	1.39907	0.484466	0.0473386	0.181798	1	PFWH6_RS00640	hypothetical protein	WP_042943989.1	PFWH6_0133						808	40.1905	48.317	55.1334	830	49.4965	59.6378	62.0273	834	51.4278	66.2327	61.2355	971	57.3842	72.1864	64.8473	1536	61.723	79.8882	73.7169
PFWH6_RS00645	NZ_CM001025_mod	complement(136112..136846)	38.075	1.04139	0.0585062	0.825701	0.963711	1	41.7227	1.12967	0.175901	0.508143	0.761428	1	38.1915	-1.04648	-0.065551	0.805187	0.912396	1	PFWH6_RS00645	hypothetical protein	WP_003170867.1	PFWH6_0134						707	32.8701	39.5164	48.2417	582	32.4406	39.0873	43.4939	612	35.2738	45.4284	44.9354	716	39.5508	49.7529	47.8174	1049	39.4004	50.996	50.3444
PFWH6_RS00650	NZ_CM001025_mod	complement(136925..137629)	6.85516	-1.1904	-0.251445	0.467654	0.833423	1	6.85516	-1.2913	-0.368824	0.289811	0.58514	1	6.85516	-1.3342	-0.415974	0.230526	0.473284	1	PFWH6_RS00650	hypothetical protein	WP_003170868.1	PFWH6_0135		0005975 // carbohydrate metabolic process (GO_REF:nd [ND])				127	6.15578	7.40048	8.66576	130	7.55453	9.10237	9.71512	148	8.89326	11.4534	10.8667	94	5.41338	6.80976	6.2777	128	5.01226	6.48737	6.14308
PFWH6_RS00655	NZ_CM001025_mod	complement(137626..139785)	44.4421	-1.18432	-0.244062	0.313829	0.729591	1	47.9028	-1.03461	-0.0490892	0.839469	0.933359	1	46.2953	-1.16457	-0.219801	0.364305	0.613172	1	PFWH6_RS00655	hypothetical protein	WP_003170869.1	PFWH6_0136						2729	43.1736	51.9033	186.212	2410	45.7105	55.0761	180.103	2199	43.128	55.5436	161.459	2206	41.465	52.1608	147.326	3234	41.3332	53.4976	155.209
PFWH6_RS00660	NZ_CM001025_mod	139990..140721	20.264	-1.07557	-0.105098	0.737085	0.948315	1	19.4938	-1.17032	-0.226909	0.469659	0.73549	1	25.9916	1.0927	0.127898	0.682416	0.839063	1	PFWH6_RS00660	RND transporter	WP_050784897.1	PFWH6_0137		0055085 // transmembrane transport (GO_REF:nd [ND])	0005886 // plasma membrane (GO_REF:nd [ND])			352	16.4324	19.755	24.0185	403	22.5552	27.1765	30.1169	184	10.6487	13.7142	13.51	509	28.2316	35.514	33.9931	581	21.9118	28.3604	27.8838
PFWH6_RS00665	NZ_CM001025_mod	140718..142037	38.2531	-1.20498	-0.269011	0.400814	0.794181	1	38.2531	-1.14833	-0.199533	0.533302	0.775637	1	43.5383	-1.06819	-0.0951668	0.766213	0.890107	1	PFWH6_RS00665	multidrug transporter	WP_003170871.1	PFWH6_0138			0016021 // integral to membrane (GO_REF:nd [ND])			1314	34.0165	40.8947	89.66	1369	42.4896	51.1953	102.308	874	28.0495	36.1244	64.1725	1343	41.3078	51.9631	89.691	1772	37.0597	47.9665	85.0432
PFWH6_RS00670	NZ_CM001025_mod	142037..144133	26.8941	-1.10136	-0.139284	0.640686	0.911899	1	30.6379	1.0204	0.0291328	0.92224	0.970547	1	38.2854	1.18224	0.24152	0.418026	0.661258	1	PFWH6_RS00670	peptidase M50	WP_003170872.1	PFWH6_0139		0006508 // proteolysis (GO_REF:nd [ND])	0016021 // integral to membrane (GO_REF:nd [ND])	0004222 // metalloendopeptidase activity (GO_REF:nd [ND])	EC:3.4.24	1556	25.3559	30.4829	106.173	1413	27.6056	33.2617	105.596	1076	21.7371	27.9948	79.0041	1467	28.4028	35.7293	97.9722	2320	30.5423	39.531	111.343
PFWH6_RS00675	NZ_CM001025_mod	144147..144662	32.1069	1.06852	0.0956177	0.786896	0.960308	1	26.9513	-1.14031	-0.189432	0.593234	0.814009	1	27.8063	-1.17616	-0.234083	0.508661	0.726332	1	PFWH6_RS00675	acetyltransferase	WP_003170873.1	PFWH6_0140				0008080 // N-acetyltransferase activity (GO_REF:nd [ND])	EC:2.3.1	308	20.3972	24.5215	21.0162	422	33.5055	40.3704	31.5368	369	30.2946	39.0157	27.0934	542	42.6461	53.6466	36.197	437	23.38	30.2608	20.9729
PFWH6_RS00680	NZ_CM001025_mod	complement(144638..144946)	157.702	-1.04754	-0.0670043	0.849093	0.970935	1	148.182	-1.37734	-0.461885	0.190153	0.469723	1	148.182	-1.2849	-0.361658	0.304609	0.555651	1	PFWH6_RS00680	hypothetical protein	WP_003170874.1	PFWH6_0141						1234	136.466	164.06	84.2012	1206	159.898	192.659	90.1264	884	121.194	156.083	64.9067	1162	152.678	192.062	77.6031	2230	199.232	257.866	107.024
PFWH6_RS00685	NZ_CM001025_mod	complement(145003..145590)	56.627	-1.53429	-0.617571	0.12843	0.500569	1	56.627	-2.73475	-1.45141	0.000370046	0.00830703	1	56.627	-1.96705	-0.976035	0.0163555	0.0888533	1	PFWH6_RS00685	tail protein	WP_003170875.1	PFWH6_0142						829	48.1777	57.9192	56.5663	934	65.0763	78.4097	69.7994	357	25.7205	33.1248	26.2123	753	51.9933	65.4049	50.2884	979	45.964	59.4913	46.985
PFWH6_RS00690	NZ_CM001025_mod	145787..147390	52.5999	1.13563	0.183496	0.517018	0.856115	1	56.5785	1.20223	0.265714	0.348207	0.637327	1	69.2884	1.36098	0.444651	0.116258	0.313856	1	PFWH6_RS00690	hypothetical protein		PFWH6_0143			0016021 // integral to membrane (GO_REF:nd [ND])			1815	38.667	46.4855	123.845	1741	44.468	53.579	130.108	2100	55.463	71.4295	154.19	1842	46.6246	58.6514	123.016	3237	55.7123	72.1085	155.353
PFWH6_RS00695	NZ_CM001025_mod	147508..148341	163.02	-1.26924	-0.34397	0.219455	0.628064	1	163.02	-1.26979	-0.344585	0.218744	0.508126	1	173.858	-1.1423	-0.191939	0.49313	0.714931	1	PFWH6_RS00695	sulfotransferase	WP_003170877.1	PFWH6_0144				0016740 // transferase activity (GO_REF:nd [ND])		3766	154.306	185.507	256.971	3496	171.735	206.921	261.262	2220	112.765	145.228	163.001	3437	167.318	210.478	229.537	4580	151.605	196.222	219.807
PFWH6_RS00700	NZ_CM001025_mod	148394..155542	110.843	-1.10384	-0.142527	0.693144	0.932333	1	109.514	-1.27236	-0.347508	0.336023	0.626121	1	136.261	1.02312	0.0329821	0.927243	0.969044	1	PFWH6_RS00700	glycosyl hydrolase						0016787 // hydrolase activity (GO_REF:nd [ND])		21078	100.752	121.124	1438.24	20639	118.276	142.509	1542.39	13629	80.762	104.012	1000.69	20926	118.842	149.497	1397.52	34422	132.924	172.044	1652.01
PFWH6_RS00705	NZ_CM001025_mod	155583..157097	110.461	-1.34716	-0.429918	0.21383	0.62285	1	110.461	-1.43687	-0.522926	0.1306	0.389488	1	110.461	-1.32187	-0.402581	0.244384	0.490377	1	PFWH6_RS00705	transporter	WP_003170879.1	PFWH6_0146		0006810 // transport (GO_REF:nd [ND])		0005215 // transporter activity (GO_REF:nd [ND])		4674	105.425	126.742	318.927	4271	115.497	139.161	319.179	2370	66.2711	85.349	174.015	4200	112.555	141.589	280.493	5333	97.1788	125.779	255.946
PFWH6_RS00710	NZ_CM001025_mod	157081..157692	41.1737	-1.3502	-0.43317	0.171506	0.567317	1	41.1737	-1.4953	-0.580439	0.0674199	0.277731	1	41.1737	-1.42537	-0.511334	0.106559	0.298074	1	PFWH6_RS00710	adenylyl-sulfate kinase	WP_003170880.1	PFWH6_0147	cysC	0000103 // sulfate assimilation (GO_REF:nd [ND]) /// 0016310 // phosphorylation (GO_REF:nd [ND]) /// 0070814 // hydrogen sulfide biosynthetic process (GO_REF:nd [ND])		0004020 // adenylylsulfate kinase activity (GO_REF:nd [ND]) /// 0005524 // ATP binding (GO_REF:nd [ND])	EC:2.7.1.25	596	33.2785	40.0074	40.6677	733	49.0688	59.1225	54.7783	344	23.812	30.6669	25.2578	607	40.2686	50.6559	40.5379	836	37.711	48.8093	40.122
PFWH6_RS00715	NZ_CM001025_mod	157702..157947	48.4918	-1.05384	-0.0756553	0.80251	0.961387	1	85.3551	1.63984	0.713553	0.0179019	0.127354	1	82.9482	1.47584	0.561536	0.0622586	0.213725	1	PFWH6_RS00715	hypothetical protein	WP_003170881.1	PFWH6_0148						277	38.4781	46.2583	18.9009	323	53.7924	64.8138	24.1383	276	47.5294	61.212	20.265	263	43.406	54.6026	17.5642	486	54.5398	70.591	23.3245
PFWH6_RS00720	NZ_CM001025_mod	158049..159542	83.3375	-1.00067	-0.000960391	0.997409	0.999939	1	80.4364	-1.04325	-0.0610832	0.836412	0.933359	1	102.896	1.12735	0.172939	0.558648	0.763583	1	PFWH6_RS00720	cell division protein Fic	WP_003170882.1	PFWH6_0149		0051301 // cell division (GO_REF:nd [ND])				2874	65.7362	79.0281	196.106	3074	84.2959	101.567	229.725	2629	74.5467	96.007	193.031	2787	75.7384	95.2751	186.127	5397	99.7274	129.077	259.017
PFWH6_RS00725	NZ_CM001025_mod	159997..160407	8.24553	1.48862	0.57398	0.114116	0.473499	1	14.7299	2.59449	1.37545	0.000132706	0.00379936	0.759873	16.0329	2.66048	1.41169	8.25149e-05	0.00218741	0.472481	PFWH6_RS00725	MarR family transcriptional regulator	WP_003170883.1	PFWH6_0150	slyA	0006355 // regulation of transcription, DNA-dependent (GO_REF:nd [ND])		0003677 // DNA binding (GO_REF:nd [ND]) /// 0003700 // sequence-specific DNA binding transcription factor activity (GO_REF:nd [ND])		45	3.74144	4.49797	3.07055	63	6.27989	7.56657	4.7081	63	6.49362	8.36299	4.62571	99	9.77964	12.3023	6.61162	126	8.46333	10.9541	6.04709
PFWH6_RS00730	NZ_CM001025_mod	160404..162482	18.8301	1.1445	0.194715	0.513317	0.854218	1	26.5059	1.58638	0.665741	0.0253382	0.154676	1	31.4992	1.73967	0.798812	0.00724749	0.050302	1	PFWH6_RS00730	fusaric acid resistance protein	WP_003170884.1	PFWH6_0151	ydhK	0006810 // transport (GO_REF:nd [ND])	0005886 // plasma membrane (GO_REF:nd [ND]) /// 0016021 // integral to membrane (GO_REF:nd [ND])			746	12.2618	14.7411	50.9028	883	17.4004	20.9656	65.9881	1089	22.1902	28.5783	79.9586	850	16.5995	20.8813	56.7664	1333	17.7006	22.9099	63.9744
PFWH6_RS00735	NZ_CM001025_mod	162479..162688	12.2695	1.39477	0.480031	0.174199	0.569942	1	10.9705	1.2367	0.306491	0.391482	0.677638	1	13.775	1.40441	0.489969	0.164917	0.387333	1	PFWH6_RS00735	hypothetical protein	WP_003170885.1	PFWH6_0152			0016021 // integral to membrane (GO_REF:nd [ND])			38	6.18348	7.43378	2.59291	52	10.1447	12.2232	3.88605	56	11.2968	14.549	4.11174	49	9.47341	11.9171	3.27242	122	16.0381	20.7581	5.85512
PFWH6_RS00740	NZ_CM001025_mod	162685..163575	13.6304	1.17835	0.236763	0.413783	0.799438	1	15.7178	1.34017	0.422413	0.144993	0.410193	1	15.5032	1.22798	0.296289	0.306035	0.557011	1	PFWH6_RS00740	membrane protein	WP_003170886.1	PFWH6_0153	yhcQ	0055085 // transmembrane transport (GO_REF:nd [ND])	0005886 // plasma membrane (GO_REF:nd [ND]) /// 0016021 // integral to membrane (GO_REF:nd [ND])			251	9.62642	11.5729	17.1268	241	11.0813	13.3518	18.0103	257	12.2192	15.7369	18.8699	328	14.946	18.8013	21.9052	443	13.7258	17.7654	21.2608
PFWH6_RS00745	NZ_CM001025_mod	163572..165014	5.09559	-1.12547	-0.170531	0.538432	0.868911	1	6.12884	1.06658	0.0929892	0.737169	0.8907	1	7.23905	1.17053	0.227159	0.409727	0.654314	1	PFWH6_RS00745	RND transporter	WP_003170887.1	PFWH6_0154		0006810 // transport (GO_REF:nd [ND])	0016021 // integral to membrane (GO_REF:nd [ND]) /// 0009279 // cell outer membrane (GO_REF:nd [ND])	0008289 // lipid binding (GO_REF:nd [ND]) /// 0005215 // transporter activity (GO_REF:nd [ND])		195	4.61782	5.55154	13.3057	196	5.56471	6.70486	14.6474	165	4.84402	6.23851	12.1149	227	6.38688	8.03438	15.16	212	4.05585	5.2495	10.1745
PFWH6_RS00750	NZ_CM001025_mod	165095..165726	46.2308	1.72631	0.787695	0.0581762	0.326585	1	46.4073	1.70142	0.766743	0.0653186	0.272683	1	63.3136	2.18702	1.12897	0.00659336	0.0467826	1	PFWH6_RS00750	NADH:ubiquinone oxidoreductase subunit N					0016021 // integral to membrane (GO_REF:nd [ND])			409	22.1144	26.5859	27.9079	395	25.6055	30.8518	29.519	416	27.8846	35.912	30.5443	947	60.8362	76.529	63.2445	1144	49.9714	64.6781	54.9038
PFWH6_RS00755	NZ_CM001025_mod	165875..167371	130.57	-1.29258	-0.370259	0.137957	0.517645	1	130.57	-1.50572	-0.590452	0.0180504	0.127916	1	130.57	-1.50746	-0.592117	0.0176954	0.0943426	1	PFWH6_RS00755	hypothetical protein	WP_003170891.1	PFWH6_0157	yihF					5750	131.255	157.794	392.348	4746	129.885	156.497	354.677	3743	105.922	136.415	274.826	4902	132.948	167.242	327.375	5518	101.759	131.707	264.824
PFWH6_RS00760	NZ_CM001025_mod	167642..170122	9.30897	-1.1234	-0.167877	0.628445	0.902833	1	9.30897	-1.31577	-0.395908	0.254603	0.546629	1	9.50145	-1.18288	-0.242304	0.48494	0.708902	1	PFWH6_RS00760	poly-beta-1,6 N-acetyl-D-glucosamine export porin PgaA	WP_003170892.1	PFWH6_0158	ycdS	0042710 // biofilm formation (GO_REF:nd [ND]) /// 0055085 // transmembrane transport (GO_REF:nd [ND])		0022891 // substrate-specific transmembrane transporter activity (GO_REF:nd [ND]) /// 0005515 // protein binding (GO_REF:nd [ND])		618	8.51197	10.2331	42.1688	612	10.106	12.1766	45.7358	423	7.22274	9.302	31.0583	686	11.226	14.1218	45.8139	843	9.38023	12.1408	40.4579
PFWH6_RS00765	NZ_CM001025_mod	170135..172129	6.96814	1.06038	0.084583	0.803025	0.961387	1	7.31332	1.1016	0.139606	0.680883	0.864273	1	9.90196	1.38659	0.471538	0.163496	0.3851	1	pgaB	poly-beta-1,6-N-acetyl-D-glucosamine N-deacetylase PgaB	WP_003170893.1	PFWH6_0159	ycdR	0005975 // carbohydrate metabolic process (GO_REF:nd [ND]) /// 0042710 // biofilm formation (GO_REF:nd [ND])		0016810 // hydrolase activity, acting on carbon-nitrogen (but not peptide) bonds (GO_REF:nd [ND])		349	5.97793	7.18667	23.8138	278	5.70893	6.87863	20.7754	261	5.54225	7.13774	19.1636	404	8.22182	10.3426	26.9808	516	7.14035	9.24176	24.7643
PFWH6_RS00770	NZ_CM001025_mod	172132..173472	7.68653	-1.02817	-0.0400787	0.899992	0.982527	1	7.06013	-1.14005	-0.189097	0.554691	0.78997	1	9.11023	1.06263	0.0876366	0.783191	0.899429	1	PFWH6_RS00770	poly-beta-1,6 N-acetyl-D-glucosamine synthase	WP_003170894.1	PFWH6_0160	ycdQ	0042710 // biofilm formation (GO_REF:nd [ND])	0016021 // integral to membrane (GO_REF:nd [ND])	0008375 // acetylglucosaminyltransferase activity (GO_REF:nd [ND])	EC:2.4.1	246	6.26866	7.53619	16.7857	257	7.85159	9.46029	19.206	192	6.06542	7.81152	14.0974	324	9.80947	12.3398	21.638	349	7.18471	9.29918	16.7495
PFWH6_RS00775	NZ_CM001025_mod	173475..173948	9.76712	1.14452	0.194737	0.633951	0.906624	1	8.52888	-1.02763	-0.0393274	0.923866	0.971371	1	8.87781	-1.04835	-0.0681197	0.868069	0.938655	1	PFWH6_RS00775	poly-beta-1,6-N-acetyl-D-glucosamine biosynthesis protein PgaD	WP_003170895.1	PFWH6_0161		0042710 // biofilm formation (GO_REF:nd [ND])	0016021 // integral to membrane (GO_REF:nd [ND])			107	7.7139	9.27365	7.30108	87	7.51959	9.06027	6.50166	121	10.8142	13.9274	8.88429	105	8.99374	11.3137	7.01233	163	9.4934	12.2873	7.82283
PFWH6_RS00780	NZ_CM001025_mod	174417..176138	27.6673	1.48598	0.571415	0.0705185	0.362434	1	22.8389	1.20977	0.274736	0.38511	0.671275	1	42.9974	2.09809	1.06908	0.000707824	0.00953647	1	PFWH6_RS00780	ShlB family hemolysin secretion/activation protein	WP_042943999.1	PFWH6_0162		0015031 // protein transport (GO_REF:nd [ND])				644	12.7797	15.3638	43.9429	873	20.7699	25.0254	65.2408	887	21.8212	28.103	65.127	1322	31.1694	39.2095	88.2885	1872	30.0113	38.8437	89.8425
PFWH6_RS00785	NZ_CM001025_mod	176170..180446	28.3511	1.32108	0.401716	0.131004	0.50446	1	23.2529	1.0735	0.102326	0.700672	0.874492	1	38.6842	1.6483	0.720977	0.00670355	0.0473883	1	PFWH6_RS00785	filamentous hemagglutinin				0002100 // tRNA wobble adenosine to inosine editing (GO_REF:nd [ND]) /// 0006508 // proteolysis (GO_REF:nd [ND])	0016021 // integral to membrane (GO_REF:nd [ND])	0005524 // ATP binding (GO_REF:nd [ND]) /// 0008233 // peptidase activity (GO_REF:nd [ND]) /// 0008251 // tRNA-specific adenosine deaminase activity (GO_REF:nd [ND])	EC:3.5.4	2095	16.7384	20.1229	142.951	2269	21.7344	26.1876	169.566	2294	22.7218	29.2629	168.434	3365	31.943	40.1827	224.728	4708	30.3885	39.3319	225.95
PFWH6_RS00790	NZ_CM001025_mod	180547..182645	15.4914	1.08204	0.11376	0.671072	0.922969	1	19.5237	1.35884	0.442378	0.0985344	0.337445	1	22.2515	1.42485	0.51081	0.0561814	0.201059	1	PFWH6_RS00790	hypothetical protein				0002100 // tRNA wobble adenosine to inosine editing (GO_REF:nd [ND])	0016021 // integral to membrane (GO_REF:nd [ND])	0008251 // tRNA-specific adenosine deaminase activity (GO_REF:nd [ND])	EC:3.5.4	643	10.4681	12.5847	43.8747	785	15.3218	18.4611	58.6644	818	16.5093	21.262	60.0607	791	15.3001	19.2467	52.8262	1115	14.6648	18.9806	53.512
PFWH6_RS00795	NZ_CM001025_mod	182947..183348	147.876	-1.0041	-0.00590665	0.981503	0.997347	1	132.816	-1.26284	-0.33667	0.187041	0.466666	1	132.816	-1.39929	-0.484692	0.0574007	0.204147	1	PFWH6_RS00795	hypothetical protein	WP_042944000.1							1492	126.827	152.471	101.806	1362	138.805	167.244	101.785	1503	158.388	203.984	110.356	1429	144.323	181.551	95.4344	2052	140.917	182.389	98.4812
PFWH6_RS00800	NZ_CM001025_mod	184042..184674	220.269	-1.18691	-0.247207	0.323722	0.73703	1	221.583	-1.10224	-0.140435	0.57512	0.804579	1	220.269	-1.3314	-0.412941	0.0993105	0.286726	1	PFWH6_RS00800	hypothetical protein	WP_042944002.1	PFWH6_0166						3486	188.188	226.24	237.865	3899	252.35	304.053	291.379	3246	217.237	279.774	238.334	2985	191.457	240.843	199.35	4814	209.95	271.738	231.037
PFWH6_RS00805	NZ_CM001025_mod	185224..185856	50.3852	-1.07872	-0.109323	0.684955	0.930057	1	68.5837	1.26058	0.334086	0.214696	0.502801	1	61.0902	1.02601	0.0370413	0.890591	0.949455	1	PFWH6_RS00805	hypothetical protein	WP_003170904.1	PFWH6_0167						811	43.781	52.6335	55.3381	831	53.7837	64.8034	62.102	747	49.9925	64.3843	54.8476	781	50.093	63.0145	52.1583	1171	51.07	66.1	56.1996
PFWH6_RS00810	NZ_CM001025_mod	complement(185982..186251)	21.658	-1.16958	-0.225987	0.483412	0.841343	1	21.658	-1.54219	-0.624979	0.0554418	0.248105	1	21.658	-1.77512	-0.827919	0.0110419	0.0669991	1	PFWH6_RS00810	hypothetical protein								178	22.5281	27.0833	12.1457	137	20.7879	25.0471	10.2382	173	27.1438	34.9579	12.7023	145	21.8039	27.4282	9.68369	139	14.2123	18.395	6.671
PFWH6_RS00815	NZ_CM001025_mod	186499..186975	111.598	1.07162	0.0997903	0.731842	0.94509	1	92.2893	-1.17904	-0.237614	0.415169	0.695331	1	92.2893	-1.38643	-0.471375	0.105955	0.297692	1	PFWH6_RS00815	hypothetical protein	WP_003170906.1	PFWH6_0169						1380	98.862	118.852	94.1634	998	85.7167	103.279	74.5822	980	87.0354	112.091	71.9554	1623	138.143	173.777	108.391	1894	109.616	141.876	90.8984
PFWH6_RS00820	NZ_CM001025_mod	187089..187745	34.7175	-1.17412	-0.231584	0.377536	0.778477	1	34.7175	-1.38123	-0.465948	0.0767739	0.29946	1	34.7175	-1.42712	-0.513105	0.0509197	0.189575	1	PFWH6_RS00820	hypothetical protein	WP_050784820.1	PFWH6_0170						660	34.3279	41.269	45.0347	563	35.1072	42.3003	42.0739	491	31.6595	40.7736	36.0511	581	35.9038	45.1652	38.8015	760	31.9346	41.3329	36.4745
PFWH6_RS00825	NZ_CM001025_mod	187771..188556	38.0131	-1.18831	-0.248911	0.389946	0.784826	1	38.0131	-1.34955	-0.432483	0.135952	0.400032	1	38.0131	-1.52756	-0.611231	0.0350071	0.15027	1	PFWH6_RS00825	signal peptidase I	WP_042944005.1	PFWH6_0171		0006508 // proteolysis (GO_REF:nd [ND])	0016021 // integral to membrane (GO_REF:nd [ND])	0008236 // serine-type peptidase activity (GO_REF:nd [ND])		774	33.6502	40.4542	52.8134	813	42.3761	51.0585	60.7569	569	30.6675	39.496	41.7782	706	36.468	45.8749	47.1495	1128	39.6186	51.2784	54.1359
PFWH6_RS00830	NZ_CM001025_mod	188940..191525	47.1055	1.20102	0.264262	0.317064	0.73193	1	35.0575	-1.15665	-0.209949	0.427127	0.704916	1	49.3955	1.16219	0.216842	0.411665	0.656409	1	PFWH6_RS00830	autotransporter	WP_003170911.1	PFWH6_0173			0019867 // outer membrane (GO_REF:nd [ND])			2503	33.0751	39.7629	170.791	2338	37.0398	44.6289	174.723	3117	51.0619	65.7614	228.862	3156	49.5494	62.3306	210.77	3813	40.7053	52.6849	182.997
PFWH6_RS00835	NZ_CM001025_mod	191671..192105	103.224	1.22351	0.291025	0.278029	0.692635	1	85.1907	1.00324	0.00467203	0.98613	0.994116	1	113.225	1.23094	0.299757	0.2638	0.511693	1	PFWH6_RS00835	hypothetical protein	WP_003170913.1	PFWH6_0174			0016021 // integral to membrane (GO_REF:nd [ND])			946	74.314	89.3403	64.5497	808	76.0984	91.6901	60.3832	1339	130.401	167.94	98.3146	1132	105.654	132.908	75.5996	1160	73.6176	95.2833	55.6717
PFWH6_RS00840	NZ_CM001025_mod	192242..192823	90.5512	-1.46945	-0.555271	0.0274539	0.207389	1	90.5512	-1.14505	-0.195413	0.437563	0.711584	1	90.5512	-1.29423	-0.372089	0.139236	0.347279	1	PFWH6_RS00840	hypothetical protein	WP_042944008.1	PFWH6_0175						1394	81.8481	98.3978	95.1187	1410	99.2543	119.59	105.372	1029	74.8998	96.4618	75.5532	825	57.552	72.3975	55.0968	1540	73.0484	94.5466	73.9089
PFWH6_RS00845	NZ_CM001025_mod	192864..193545	60.0949	-1.29749	-0.375726	0.150634	0.53859	1	60.0949	-1.48177	-0.567326	0.0302892	0.172402	1	60.0949	-1.30985	-0.389405	0.136286	0.343967	1	PFWH6_RS00845	curli production assembly protein CsgG				0015031 // protein transport (GO_REF:nd [ND])	0030288 // outer membrane-bounded periplasmic space (GO_REF:nd [ND])			1020	51.1075	61.4414	69.5991	1150	69.0823	83.2365	85.9415	857	53.2335	68.5582	62.9243	929	55.3045	69.5704	62.0424	1145	46.3483	59.9887	54.9518
PFWH6_RS00850	NZ_CM001025_mod	193575..193937	69.8895	-1.53302	-0.616381	0.0181108	0.159297	1	69.8895	-1.81791	-0.862281	0.000991275	0.017305	1	69.8895	-1.60664	-0.684047	0.00873453	0.0572897	1	PFWH6_RS00850	DUF4810 domain-containing protein	WP_003170917.1	PFWH6_0177						654	61.5658	74.0145	44.6253	693	78.2131	94.2382	51.7891	375	43.7636	56.3622	27.534	502	56.147	70.6301	33.5256	689	52.3993	67.8204	33.067
PFWH6_RS00855	NZ_CM001025_mod	193934..194584	84.2918	-1.64581	-0.718797	0.0148446	0.140054	1	84.2918	-1.71116	-0.774976	0.00868451	0.0788448	1	84.2918	-1.73668	-0.796329	0.00696238	0.0487963	1	PFWH6_RS00855	hypothetical protein	WP_003170918.1	PFWH6_0178						1291	67.7663	81.4687	88.0906	1602	100.817	121.474	119.72	1012	65.8549	84.813	74.305	996	62.1166	78.1396	66.5169	1015	43.0425	55.71	48.7127
PFWH6_RS00860	NZ_CM001025_mod	194716..196356	3.51645	-1.06821	-0.0951888	0.754432	0.95472	1	4.24634	1.16669	0.222416	0.464256	0.731919	1	6.10441	1.50487	0.589643	0.0504435	0.188414	1	PFWH6_RS00860	hypothetical protein	WP_003170919.1	PFWH6_0179	yfbK					145	3.01945	3.62999	9.89398	147	3.66996	4.4219	10.9856	139	3.58835	4.62135	10.2059	161	3.98333	5.01084	10.7522	177	2.97768	3.85401	8.49473
PFWH6_RS00865	NZ_CM001025_mod	196585..197157	14.6374	1.15495	0.207829	0.480443	0.841208	1	12.0615	-1.05246	-0.073761	0.803696	0.919412	1	16.4579	1.19004	0.25101	0.393647	0.639621	1	PFWH6_RS00865	RNA polymerase sigma factor	WP_003170920.1	PFWH6_0180		0006355 // regulation of transcription, DNA-dependent (GO_REF:nd [ND]) /// 0006352 // DNA-dependent transcription, initiation (GO_REF:nd [ND])		0016987 // sigma factor activity (GO_REF:nd [ND]) /// 0003677 // DNA binding (GO_REF:nd [ND]) /// 0003700 // sequence-specific DNA binding transcription factor activity (GO_REF:nd [ND])		174	10.3768	12.475	11.8728	173	12.3693	14.9036	12.9286	174	12.8642	16.5675	12.7758	224	15.8717	19.9658	14.9596	315	15.1764	19.6428	15.1177
PFWH6_RS00870	NZ_CM001025_mod	197154..197765	13.1379	-1.38356	-0.468384	0.157152	0.548691	1	13.1379	-1.63691	-0.710971	0.0329557	0.183564	1	13.1379	-1.63828	-0.712183	0.0319289	0.14096	1	PFWH6_RS00870	hypothetical protein	WP_003170921.1	PFWH6_0181			0016021 // integral to membrane (GO_REF:nd [ND])			238	13.2891	15.9761	16.2398	194	12.9868	15.6477	14.498	213	14.744	18.9885	15.6393	139	9.22132	11.6	9.28298	179	8.07447	10.4508	8.59071
PFWH6_RS00875	NZ_CM001025_mod	complement(197919..198482)	72.073	-1.04666	-0.0657926	0.789312	0.960984	1	108.198	1.43341	0.519451	0.0346867	0.189784	1	102.147	1.23987	0.310191	0.20716	0.445771	1	PFWH6_RS00875	hypothetical protein	WP_042944010.1	PFWH6_0182						1081	65.4961	78.7394	73.7613	959	69.6615	83.9343	71.6677	1039	78.0414	100.508	76.2874	888	63.9239	80.4131	59.3042	1517	74.2539	96.1069	72.8051
PFWH6_RS00880	NZ_CM001025_mod	complement(198476..199591)	172.454	1.16468	0.219934	0.374091	0.777093	1	156.83	1.05476	0.0769191	0.755984	0.899764	1	158.838	-1.01665	-0.0238249	0.923307	0.968288	1	PFWH6_RS00880	ABC transporter ATP-binding protein	WP_003170923.1	PFWH6_0183				0005524 // ATP binding (GO_REF:nd [ND])		3933	120.428	144.779	268.366	3972	145.814	175.689	296.834	4101	155.673	200.488	301.111	4184	152.215	191.479	279.424	8468	209.474	271.122	406.403
PFWH6_RS00885	NZ_CM001025_mod	complement(199754..200785)	1.8179	1.00929	0.0133461	0.976984	0.996677	1	2.42252	1.33429	0.416069	0.366762	0.6567	1	2.18947	1.1188	0.161947	0.725258	0.865713	1	PFWH6_RS00885	oxidoreductase	WP_003170924.1	PFWH6_0184				0050662 // coenzyme binding (GO_REF:nd [ND]) /// 0003824 // catalytic activity (GO_REF:nd [ND])		67	2.21852	2.66711	4.5717	23	0.913064	1.10014	1.71883	78	3.20187	4.12361	5.72706	28	1.10156	1.38571	1.86995	43	1.15027	1.4888	2.06369
PFWH6_RS00890	NZ_CM001025_mod	200902..201768	22.9125	-3.82842	-1.93675	2.75902e-12	6.58255e-10	1.57981e-08	22.9125	-2.51126	-1.32841	1.39726e-06	9.09172e-05	0.00800072	22.9125	-2.83123	-1.50143	4.70447e-08	4.64444e-06	0.000269378	PFWH6_RS00890	LysR family transcriptional regulator	WP_003170925.1	PFWH6_0185		0006355 // regulation of transcription, DNA-dependent (GO_REF:nd [ND])		0003677 // DNA binding (GO_REF:nd [ND]) /// 0003700 // sequence-specific DNA binding transcription factor activity (GO_REF:nd [ND])		574	22.6236	27.1981	39.1665	491	23.2015	27.9552	36.6933	173	8.45309	10.8865	12.7023	135	6.32185	7.95257	9.01585	176	5.6041	7.2534	8.44673
PFWH6_RS00895	NZ_CM001025_mod	complement(201811..202446)	122.148	-11.3127	-3.49987	0	0	0	122.148	-12.6075	-3.65621	0	0	0	122.148	-12.779	-3.6757	0	0	0	PFWH6_RS00895	lysine transporter LysE	WP_003170926.1	PFWH6_0186		0006865 // amino acid transport (GO_REF:nd [ND])	0005886 // plasma membrane (GO_REF:nd [ND]) /// 0016021 // integral to membrane (GO_REF:nd [ND])			2137	114.82	138.036	145.817	2010	129.477	156.005	150.211	156	10.391	13.3823	11.4541	209	13.3419	16.7835	13.9579	286	12.4143	16.0678	13.7259
PFWH6_RS00900	NZ_CM001025_mod	202787..203881	4.87192	1.35977	0.443358	0.150782	0.53859	1	4.86412	1.33693	0.41892	0.176721	0.453587	1	6.27448	1.61738	0.693657	0.0239308	0.114626	1	PFWH6_RS00900	butanediol dehydrogenase	WP_003170928.1	PFWH6_0188	ydjJ	0055114 // oxidation-reduction process (GO_REF:nd [ND])		0008270 // zinc ion binding (GO_REF:nd [ND]) /// 0000721 // (R,R)-butanediol dehydrogenase activity (GO_REF:nd [ND]) /// 0003939 // L-iditol 2-dehydrogenase activity (GO_REF:nd [ND]) /// 0004491 // methylmalonate-semialdehyde dehydrogenase (acylating) activity (GO_REF:nd [ND])	EC:1.1.1.4, EC:1.2.1.27, EC:1.1.1.14	91	2.83985	3.41407	6.20933	95	3.55437	4.28262	7.09951	128	4.95204	6.37762	9.39826	143	5.30214	6.66983	9.55012	173	4.36159	5.64521	8.30275
PFWH6_RS00905	NZ_CM001025_mod	complement(203931..204836)	16.7851	1.06623	0.0925214	0.762261	0.955171	1	29.382	1.85423	0.890816	0.00348722	0.0418613	1	26.5932	1.54889	0.631235	0.0384445	0.158941	1	PFWH6_RS00905	permease	WP_003170930.1	PFWH6_0189			0016021 // integral to membrane (GO_REF:nd [ND])			353	13.3142	16.0063	24.0867	325	14.6963	17.7074	24.2878	427	19.9659	25.7136	31.352	432	19.3591	24.3528	28.8507	362	11.0304	14.2767	17.3734
PFWH6_RS00910	NZ_CM001025_mod	complement(204941..205717)	17.2183	-1.05207	-0.0732244	0.7661	0.955472	1	18.405	1.00384	0.00552386	0.982128	0.992029	1	21.0635	1.0593	0.0831055	0.735143	0.872239	1	PFWH6_RS00910	transcriptional regulator	WP_003170931.1	PFWH6_0190		0006355 // regulation of transcription, DNA-dependent (GO_REF:nd [ND])		0043565 // sequence-specific DNA binding (GO_REF:nd [ND]) /// 0003700 // sequence-specific DNA binding transcription factor activity (GO_REF:nd [ND])		373	16.4043	19.7212	25.4514	305	16.0817	19.3767	22.7932	275	14.9934	19.3097	20.1916	312	16.3028	20.5081	20.8366	573	20.3585	26.3501	27.4999
PFWH6_RS00915	NZ_CM001025_mod	complement(206085..206306)	55.2691	-1.07875	-0.109364	0.68337	0.929007	1	53.4483	-1.64962	-0.722132	0.00775094	0.0734857	1	53.4483	-1.32091	-0.401535	0.135332	0.342428	1	PFWH6_RS00915	hypothetical protein	WP_003170935.1	PFWH6_0191						324	49.8724	59.9567	22.1079	309	57.0241	68.7077	23.0921	293	55.9117	72.0075	21.5132	299	54.6824	68.7877	19.9684	444	55.2132	71.4625	21.3088
PFWH6_RS00920	NZ_CM001025_mod	complement(206779..207156)	50.8497	-1.01998	-0.0285351	0.921564	0.9873	1	62.1546	1.18913	0.24991	0.388388	0.675139	1	62.7062	1.10875	0.148933	0.606919	0.790291	1	PFWH6_RS00920	hypothetical protein	WP_003170936.1	PFWH6_0192			0016021 // integral to membrane (GO_REF:nd [ND])			412	37.2455	44.7766	28.1126	523	56.6843	68.2983	39.0847	417	46.734	60.1876	30.6178	448	48.1189	60.5312	29.9193	790	57.6963	74.6764	37.9143
PFWH6_RS00925	NZ_CM001025_mod	207262..207606	5.86717	-1.05802	-0.0813677	0.859447	0.974469	1	7.09409	1.15005	0.201698	0.660387	0.854223	1	5.54348	-1.47677	-0.562449	0.225857	0.467291	1	PFWH6_RS00925	pyocin	WP_003170937.1	PFWH6_0193			0016021 // integral to membrane (GO_REF:nd [ND])			40	3.96195	4.76306	2.72937	60	7.12501	8.58484	4.4839	73	8.9638	11.5443	5.35994	53	6.23715	7.84602	3.53956	30	2.40057	3.10706	1.43978
PFWH6_RS00930	NZ_CM001025_mod	208695..209507	181.262	1.00701	0.0100799	0.968417	0.99429	1	220.554	1.22335	0.290834	0.253271	0.545896	1	246.824	1.25374	0.326237	0.199903	0.436514	1	PFWH6_RS00930	hypothetical protein	WP_050784822.1			0032775 // DNA methylation on adenine (GO_REF:nd [ND])		0009007 // site-specific DNA-methyltransferase (adenine-specific) activity (GO_REF:nd [ND])		3920	164.765	198.08	267.479	3122	157.324	189.558	233.312	3514	183.105	235.816	258.012	3040	151.814	190.975	203.024	6151	208.866	270.336	295.204
PFWH6_RS00935	NZ_CM001025_mod	210759..212516	399.835	-1.00175	-0.00252474	0.99396	0.999939	1	385.03	-1.03439	-0.0487753	0.883731	0.955382	1	358.561	-1.22182	-0.289032	0.386162	0.632832	1	PFWH6_RS00935	hypothetical protein	WP_003170939.1	PFWH6_0195						17539	340.922	409.856	1196.76	16143	376.2	453.279	1206.39	12537	302.109	389.079	920.515	17151	396.096	498.269	1145.41	31923	501.3	648.833	1532.07
PFWH6_RS00940	NZ_CM001025_mod	212518..213471	449.482	-1.04295	-0.0606707	0.847962	0.970892	1	420.838	-1.14702	-0.197884	0.531802	0.774444	1	420.838	-1.28352	-0.360106	0.255177	0.502629	1	PFWH6_RS00940	hypothetical protein	WP_042944013.1							10667	382.087	459.345	727.856	10702	459.589	553.754	799.779	8527	378.648	487.653	626.086	10001	425.622	535.412	667.907	18805	544.174	704.325	902.505
PFWH6_RS00945	NZ_CM001025_mod	complement(213884..214795)	14.6176	-1.14818	-0.199347	0.433812	0.812563	1	14.6176	-1.37877	-0.463379	0.0705827	0.285187	1	14.6176	-1.42621	-0.512188	0.0449945	0.176707	1	PFWH6_RS00945	chromosome partitioning protein Smc	WP_003170940.1	PFWH6_0196						393	14.7254	17.7028	26.8161	323	14.5098	17.4827	24.1383	288	13.3778	17.229	21.1461	359	15.9819	20.1045	23.9755	451	13.6519	17.6697	21.6448
PFWH6_RS00950	NZ_CM001025_mod	complement(214886..217774)	8.28676	1.03641	0.0516017	0.844523	0.969355	1	8.57193	1.06171	0.0863891	0.742953	0.893296	1	9.68424	1.10839	0.148467	0.57232	0.771662	1	PFWH6_RS00950	hypothetical protein	WP_003170941.1	PFWH6_0197		0006269 // DNA replication, synthesis of RNA primer (GO_REF:nd [ND])		0008270 // zinc ion binding (GO_REF:nd [ND]) /// 0003677 // DNA binding (GO_REF:nd [ND]) /// 0003896 // DNA primase activity (GO_REF:nd [ND])	EC:2.7.7	596	7.04965	8.47509	40.6677	511	7.24647	8.73119	38.1879	556	8.15297	10.5	40.8237	583	8.19314	10.3066	38.9351	891	8.51418	11.0199	42.7616
PFWH6_RS00955	NZ_CM001025_mod	complement(217771..218043)	2.02661	-1.51084	-0.595347	0.414169	0.799509	1	2.02661	-7.00789	-2.80898	0.00174241	0.0263246	1	2.02661	-1.50395	-0.588756	0.418534	0.661657	1	PFWH6_RS00955	hypothetical protein	WP_042944015.1							12	1.50206	1.80578	0.818812	17	2.55117	3.07388	1.27044	5	0.775882	0.999241	0.367119	15	2.23079	2.80622	1.00176	14	1.41572	1.83237	0.671899
PFWH6_RS00960	NZ_CM001025_mod	complement(218040..218324)	0.840507	2.21661	1.14836	0.261243	0.674123	1	0.653461	1.61174	0.688621	0.513102	0.763621	1	0.89949	2.15379	1.10688	0.278931	0.527199	1	PFWH6_RS00960	hypothetical protein	WP_003170943.1	PFWH6_0199						4	0.479605	0.576581	0.272937	1	0.14375	0.173203	0.0747317	6	0.891856	1.1486	0.440543	6	0.854744	1.07522	0.400704	8	0.774922	1.00298	0.383942
PFWH6_RS00965	NZ_CM001025_mod	complement(218852..219157)	4.27413	-1.24401	-0.315003	0.525752	0.86299	1	4.27413	-1.14811	-0.199265	0.689274	0.868953	1	4.27413	-1.44622	-0.532285	0.286464	0.535518	1	PFWH6_RS00965	hypothetical protein	WP_029298593.1							19	2.12178	2.55081	1.29645	48	6.42648	7.74319	3.58712	24	3.3226	4.2791	1.76217	22	2.91898	3.67193	1.46925	53	4.78153	6.18874	2.54362
PFWH6_RS00970	NZ_CM001025_mod	complement(219536..220375)	86.0574	1.02842	0.0404278	0.877269	0.976333	1	105.753	1.25153	0.323698	0.21623	0.504948	1	128.469	1.40853	0.49419	0.0588665	0.206677	1	PFWH6_RS00970	hypothetical protein	WP_042944018.1							1931	78.5546	94.4384	131.761	1454	70.915	85.4447	108.66	1712	86.3402	111.196	125.702	1537	74.2889	93.4518	102.647	2968	97.5433	126.25	142.443
PFWH6_RS00975	NZ_CM001025_mod	complement(220659..221894)	50.4026	-1.08088	-0.112203	0.641527	0.912347	1	50.0967	-1.09158	-0.126423	0.600126	0.818359	1	56.8256	-1.0461	-0.0650227	0.787271	0.902158	1	PFWH6_RS00975	integrase	WP_003170949.1	PFWH6_0203	intS	0006310 // DNA recombination (GO_REF:nd [ND]) /// 0015074 // DNA integration (GO_REF:nd [ND])		0003677 // DNA binding (GO_REF:nd [ND])		1751	48.4101	58.1987	119.478	1474	48.8576	58.868	110.155	1245	42.6716	54.9558	91.4127	1658	54.4622	68.5108	110.728	2421	54.0741	69.9881	116.191
PFWH6_RS00980	NZ_CM001025_mod	complement(222062..222138)	1.36508	1.11749	0.160259	0.884377	0.977784	1	1.70082	1.46681	0.55268	0.612234	0.82273	1	0.978082	-1.20667	-0.271035	0.811629	0.913969	1	PFWH6_RS00980			PFWH6_tRNA53						4	1.77516	2.1341	0.272937	0	0	0	0	2	1.10034	1.41711	0.146848	5	2.63638	3.31644	0.33392	1	0.358527	0.464042	0.0479928
PFWH6_RS00985	NZ_CM001025_mod	222509..223951	38.3349	-1.32221	-0.402946	0.144749	0.531644	1	38.3349	-1.72918	-0.790086	0.00431783	0.0491529	1	38.3349	-1.4294	-0.515412	0.0621785	0.213687	1	gabD_1	NAD-dependent succinate-semialdehyde dehydrogenase	WP_003170950.1	PFWH6_0204	gabD					1474	34.906	41.964	100.577	1471	41.7637	50.3207	109.93	1051	30.8549	39.7374	77.1685	1291	36.3236	45.6933	86.2182	1572	30.0745	38.9255	75.4447
PFWH6_RS00990	NZ_CM001025_mod	224135..225412	65.7109	-1.35272	-0.435865	0.167516	0.560789	1	65.7109	-1.4511	-0.53715	0.0891053	0.321903	1	65.7109	-1.51854	-0.602686	0.0563694	0.20148	1	PFWH6_RS00990	aspartate aminotransferase family protein	WP_003170951.1	PFWH6_0205	gabT	0009448 // gamma-aminobutyric acid metabolic process (GO_REF:nd [ND])		0003867 // 4-aminobutyrate transaminase activity (GO_REF:nd [ND]) /// 0080130 // L-phenylalanine:2-oxoglutarate aminotransferase activity (GO_REF:nd [ND]) /// 0047298 // (S)-3-amino-2-methylpropionate transaminase activity (GO_REF:nd [ND]) /// 0030170 // pyridoxal phosphate binding (GO_REF:nd [ND]) /// 0047589 // 5-aminovalerate transaminase activity (GO_REF:nd [ND]) /// 0004069 // L-aspartate:2-…	EC:2.6.1.22, EC:2.6.1.9, EC:2.6.1.57, EC:2.6.1.5, EC:2.6.1.19, EC:2.6.1.1, EC:2.6.1.48	2142	57.274	68.8548	146.158	2313	74.1477	89.3398	172.854	1524	50.5176	65.0604	111.898	2006	63.7279	80.1665	133.969	2248	48.5599	62.8512	107.888
PFWH6_RS00995	NZ_CM001025_mod	complement(225523..226524)	18.5721	1.58626	0.665632	0.0601868	0.331694	1	14.4411	1.22285	0.290245	0.413838	0.693687	1	27.6747	2.14477	1.10082	0.00185208	0.0186053	1	PFWH6_RS00995	diguanylate cyclase	WP_003170952.1	PFWH6_0206		0023014 // signal transduction by phosphorylation (GO_REF:nd [ND]) /// 0000160 // phosphorelay signal transduction system (GO_REF:nd [ND])	0005622 // intracellular (GO_REF:nd [ND])	0000155 // phosphorelay sensor kinase activity (GO_REF:nd [ND]) /// 0005515 // protein binding (GO_REF:nd [ND])	EC:2.7.3	193	6.58201	7.91289	13.1692	358	14.6376	17.6366	26.7539	353	14.9243	19.2207	25.9186	543	22.002	27.6774	36.2637	682	18.7901	24.3201	32.7311
PFWH6_RS01000	NZ_CM001025_mod	complement(226713..227897)	207.413	1.17162	0.228501	0.424934	0.806476	1	254.1	1.42584	0.511811	0.0739043	0.292451	1	267.419	1.3806	0.465292	0.104182	0.295016	1	PFWH6_RS01000	aminotransferase	WP_042944020.1	PFWH6_0207		0006629 // lipid metabolic process (GO_REF:nd [ND]) /// 0055114 // oxidation-reduction process (GO_REF:nd [ND])	0016021 // integral to membrane (GO_REF:nd [ND])	0008483 // transaminase activity (GO_REF:nd [ND]) /// 0016717 // oxidoreductase activity, acting on paired donors, with oxidation of a pair of donors resulting in the reduction of molecular oxygen to two molecules of water (GO_REF:nd [ND])		5353	154.365	185.577	365.259	4695	162.319	195.577	350.865	5739	205.166	264.229	421.38	5844	200.226	251.875	390.286	9308	216.846	280.664	446.717
PFWH6_RS01005	NZ_CM001025_mod	228064..229977	30.8361	-1.04423	-0.0624463	0.792149	0.960984	1	33.4092	1.03407	0.048337	0.838423	0.933359	1	46.4517	1.32185	0.402558	0.0889975	0.266806	1	PFWH6_RS01005	GGDEF domain-containing protein	WP_003170954.1	PFWH6_0208		0023014 // signal transduction by phosphorylation (GO_REF:nd [ND]) /// 0000160 // phosphorelay signal transduction system (GO_REF:nd [ND])	0005622 // intracellular (GO_REF:nd [ND]) /// 0016021 // integral to membrane (GO_REF:nd [ND])	0000155 // phosphorelay sensor kinase activity (GO_REF:nd [ND])	EC:2.7.3	1672	29.8513	35.8872	114.088	1293	27.6764	33.347	96.6281	1241	27.4674	35.3747	91.1191	1403	29.7608	37.4377	93.698	2446	35.2799	45.6628	117.39
PFWH6_RS01010	NZ_CM001025_mod	230220..230402	24.8638	1.12895	0.174977	0.620928	0.899346	1	32.3476	1.43762	0.523681	0.138197	0.402707	1	35.7171	1.47894	0.564559	0.108561	0.301172	1	PFWH6_RS01010	hypothetical protein	WP_003170956.1	PFWH6_0209						99	18.4864	22.2244	6.7552	96	21.4918	25.8953	7.17424	76	17.5934	22.6582	5.58022	91	20.1892	25.397	6.07735	244	36.8088	47.6416	11.7102
PFWH6_RS01015	NZ_CM001025_mod	230473..231483	57.9345	1.15385	0.206458	0.41089	0.799172	1	61.9485	1.23345	0.302702	0.228107	0.517079	1	55.8644	1.01994	0.0284815	0.909711	0.961214	1	PFWH6_RS01015	ABC transporter permease	WP_003170959.1	PFWH6_0210	sbp	1902358	0030288 // outer membrane-bounded periplasmic space (GO_REF:nd [ND])	0008271 // secondary active sulfate transmembrane transporter activity (GO_REF:nd [ND]) /// 0015419 // sulfate transmembrane-transporting ATPase activity (GO_REF:nd [ND])	EC:3.6.3.25	1404	47.4553	57.0508	95.801	1044	42.3061	50.9741	78.0199	1228	51.4559	66.269	90.1645	1225	49.1943	61.8839	81.8105	2679	73.1534	94.6825	128.573
PFWH6_RS01020	NZ_CM001025_mod	231680..232498	26.3331	1.07531	0.104757	0.724537	0.943458	1	30.0185	1.22202	0.289265	0.330625	0.621077	1	30.9009	1.14756	0.198576	0.503877	0.722746	1	PFWH6_RS01020	sulfate ABC transporter permease subunit CysT	WP_003170961.1	PFWH6_0211	cysU	1902358	0016021 // integral to membrane (GO_REF:nd [ND])	0015419 // sulfate transmembrane-transporting ATPase activity (GO_REF:nd [ND])	EC:3.6.3.25	493	20.5699	24.7291	33.6395	471	23.5608	28.3882	35.1986	420	21.7247	27.9788	30.838	455	22.5557	28.374	30.3867	1030	34.7189	44.9367	49.4326
PFWH6_RS01025	NZ_CM001025_mod	232512..233384	35.0987	-1.13538	-0.183171	0.462778	0.830418	1	38.7816	-1.00832	-0.0119576	0.96178	0.985709	1	40.1556	-1.06097	-0.0853788	0.731997	0.870108	1	PFWH6_RS01025	sulfate ABC transporter permease subunit CysW	WP_003170962.1	PFWH6_0212	cysW	1902358	0016021 // integral to membrane (GO_REF:nd [ND])	0015419 // sulfate transmembrane-transporting ATPase activity (GO_REF:nd [ND])	EC:3.6.3.25	869	34.0153	40.8932	59.2957	771	36.1821	43.5954	57.6181	714	34.6475	44.6218	52.4247	600	27.904	35.1018	40.0704	1286	40.6667	52.635	61.7187
PFWH6_RS01030	NZ_CM001025_mod	233388..234368	58.6736	-1.01449	-0.0207516	0.934756	0.988708	1	53.43	-1.31318	-0.393066	0.121665	0.378206	1	53.43	-1.24782	-0.319408	0.207965	0.44633	1	PFWH6_RS01030	sulfate ABC transporter ATP-binding protein	WP_003170963.1	PFWH6_0213	cysA	1902358	0043190 // ATP-binding cassette (ABC) transporter complex (GO_REF:nd [ND])	0005524 // ATP binding (GO_REF:nd [ND]) /// 0015419 // sulfate transmembrane-transporting ATPase activity (GO_REF:nd [ND])	EC:3.6.3.25	1448	50.4392	60.638	98.8034	1351	56.4208	67.9808	100.963	1361	58.7729	75.6924	99.9299	1248	51.6506	64.9738	83.3465	2331	65.5973	84.9027	111.871
PFWH6_RS01035	NZ_CM001025_mod	complement(234434..234961)	1.91785	1.43077	0.516792	0.346282	0.754523	1	1.87766	1.38417	0.469017	0.396948	0.682141	1	1.36207	-1.04804	-0.0676884	0.903659	0.957337	1	PFWH6_RS01035	membrane protein	WP_003170964.1	PFWH6_0214			0016021 // integral to membrane (GO_REF:nd [ND])			17	1.10023	1.3227	1.15998	16	1.24148	1.49584	1.19571	19	1.52443	1.96328	1.39505	38	2.92199	3.67572	2.53779	25	1.30713	1.69182	1.19982
PFWH6_RS01040	NZ_CM001025_mod	235045..235731	22.6074	-1.05341	-0.0750674	0.781412	0.959071	1	27.2507	1.14629	0.196969	0.466439	0.733646	1	28.9457	1.11345	0.155042	0.565833	0.768201	1	PFWH6_RS01040	Crp/Fnr family transcriptional regulator	WP_003170965.1	PFWH6_0215		0006355 // regulation of transcription, DNA-dependent (GO_REF:nd [ND])		0003677 // DNA binding (GO_REF:nd [ND])		398	19.7968	23.7997	27.1573	381	22.7207	27.3759	28.4728	422	26.0222	33.5134	30.9849	385	22.7527	28.6218	25.7119	474	19.0473	24.653	22.7486
PFWH6_RS01045	NZ_CM001025_mod	complement(235726..236136)	14.4762	1.17935	0.237988	0.468462	0.833825	1	13.9289	1.11838	0.16141	0.62459	0.831335	1	13.6585	1.02957	0.042046	0.898313	0.95573	1	PFWH6_RS01045	5-hydroxyisourate hydrolase	WP_003170966.1	PFWH6_0216	yedX	0006144 // purine nucleobase metabolic process (GO_REF:nd [ND])		0033971 // hydroxyisourate hydrolase activity (GO_REF:nd [ND])	EC:3.5.2.17	126	10.476	12.5943	8.59753	113	11.2639	13.5718	8.44468	151	15.5641	20.0446	11.087	176	17.386	21.8708	11.754	156	10.4784	13.5622	7.48688
PFWH6_RS01050	NZ_CM001025_mod	complement(236161..236634)	7.61411	-1.11859	-0.161681	0.657785	0.918476	1	7.51578	-1.37929	-0.463922	0.20909	0.495812	1	7.98913	-1.14927	-0.200723	0.58236	0.77657	1	PFWH6_RS01050	hypothetical protein	WP_003170967.1	PFWH6_0217						103	7.42553	8.92698	7.02814	88	7.60602	9.16441	6.57639	106	9.47362	12.2009	7.78293	101	8.65112	10.8827	6.74519	81	4.71758	6.10597	3.88742
PFWH6_RS01055	NZ_CM001025_mod	236735..237100	3.21563	1.05844	0.0819382	0.859268	0.974469	1	2.98553	-1.00311	-0.00448195	0.992357	0.996097	1	3.62712	1.11711	0.159766	0.728546	0.867921	1	PFWH6_RS01055	transcriptional regulator	WP_003170968.1	PFWH6_0218	yedW	0006355 // regulation of transcription, DNA-dependent (GO_REF:nd [ND]) /// 0000160 // phosphorelay signal transduction system (GO_REF:nd [ND])	0005622 // intracellular (GO_REF:nd [ND])	0003677 // DNA binding (GO_REF:nd [ND])		27	2.52087	3.0306	1.84233	26	2.91035	3.50665	1.94302	25	2.89366	3.72668	1.8356	33	3.66068	4.60496	2.20387	41	3.09254	4.00268	1.9677
PFWH6_RS01060	NZ_CM001025_mod	complement(237163..238167)	4.37122	1.15719	0.210627	0.497347	0.846806	1	4.77348	1.28828	0.365451	0.239794	0.53137	1	5.09381	1.25952	0.332879	0.281911	0.53082	1	PFWH6_RS01060	AraC family transcriptional regulator	WP_003170969.1	PFWH6_0219		0006355 // regulation of transcription, DNA-dependent (GO_REF:nd [ND])		0043565 // sequence-specific DNA binding (GO_REF:nd [ND]) /// 0003700 // sequence-specific DNA binding transcription factor activity (GO_REF:nd [ND])		94	3.19617	3.84244	6.41403	85	3.46502	4.17497	6.35219	121	5.10044	6.56874	8.88429	112	4.52461	5.69174	7.47981	127	3.48859	4.51529	6.09509
PFWH6_RS01065	NZ_CM001025_mod	238270..239364	24.1256	1.48419	0.569678	0.0524048	0.308714	1	28.2226	1.71706	0.779943	0.00791912	0.0742142	1	29.2321	1.64993	0.722406	0.0138332	0.0787367	1	PFWH6_RS01065	fatty acid desaturase	WP_003170970.1	PFWH6_0220		0006629 // lipid metabolic process (GO_REF:nd [ND])	0016021 // integral to membrane (GO_REF:nd [ND])			477	14.8858	17.8957	32.5478	375	14.0304	16.9051	28.0244	567	21.936	28.2509	41.6313	726	26.9186	33.8622	48.4852	933	23.5223	30.445	44.7773
PFWH6_RS01070	NZ_CM001025_mod	239711..240262	8.40138	1.05318	0.0747482	0.821856	0.963226	1	14.4523	1.81366	0.858903	0.00911057	0.0810049	1	11.8642	1.3762	0.460685	0.162532	0.38441	1	PFWH6_RS01070	hypothetical protein	WP_042944022.1	PFWH6_0221						141	8.72868	10.4936	9.62105	70	5.19532	6.25978	5.23122	117	8.97915	11.564	8.5906	122	8.97326	11.2879	8.14765	145	7.25173	9.38592	6.95896
PFWH6_RS01075	NZ_CM001025_mod	complement(240287..241455)	6.87809	1.03599	0.0510151	0.851629	0.972175	1	7.79905	1.17666	0.234698	0.389888	0.676106	1	9.48717	1.32712	0.408297	0.13239	0.337369	1	PFWH6_RS01075	MFS transporter				0055085 // transmembrane transport (GO_REF:nd [ND])	0016021 // integral to membrane (GO_REF:nd [ND])			210	6.13866	7.3799	14.3292	158	5.53727	6.6718	11.8076	190	6.88537	8.86752	13.9505	232	8.05755	10.136	15.4939	241	5.69135	7.36632	11.5663
PFWH6_RS01080	NZ_CM001025_mod	241559..242425	9.04183	1.18497	0.244852	0.412558	0.799438	1	6.96546	-1.10811	-0.148102	0.623546	0.831068	1	9.17349	1.09637	0.132736	0.657194	0.825059	1	PFWH6_RS01080	LysR family transcriptional regulator	WP_003170974.1	PFWH6_0224		0006355 // regulation of transcription, DNA-dependent (GO_REF:nd [ND])		0003677 // DNA binding (GO_REF:nd [ND]) /// 0003700 // sequence-specific DNA binding transcription factor activity (GO_REF:nd [ND])		182	7.17333	8.62378	12.4187	137	6.47373	7.80013	10.2382	136	6.6452	8.55821	9.98565	215	10.0681	12.6652	14.3586	327	10.4122	13.4765	15.6936
PFWH6_RS01085	NZ_CM001025_mod	242649..243452	1.03518	1.03417	0.0484737	0.9283	0.987634	1	1.23336	1.21461	0.280498	0.602617	0.818359	1	0.9848	-1.0632	-0.0884089	0.870129	0.938828	1	PFWH6_RS01085	cell envelope biogenesis protein TonB	WP_003170975.1	PFWH6_0225		0044718 // siderophore transmembrane transport (GO_REF:nd [ND]) /// 0015031 // protein transport (GO_REF:nd [ND])	0030288 // outer membrane-bounded periplasmic space (GO_REF:nd [ND]) /// 0005886 // plasma membrane (GO_REF:nd [ND]) /// 0016021 // integral to membrane (GO_REF:nd [ND])	0015343 // siderophore transmembrane transporter activity (GO_REF:nd [ND]) /// 0031992 // energy transducer activity (GO_REF:nd [ND])		19	0.807544	0.97083	1.29645	18	0.917212	1.10514	1.34517	29	1.52802	1.96791	2.12929	19	0.95946	1.20695	1.2689	18	0.618058	0.799953	0.86387
PFWH6_RS01090	NZ_CM001025_mod	243507..244226	1.85466	-1.20029	-0.263388	0.586825	0.889884	1	2.31621	1.12277	0.167056	0.72889	0.886829	1	2.09004	-1.07727	-0.107382	0.823702	0.917431	1	PFWH6_RS01090	biopolymer transporter ExbB	WP_003170976.1	PFWH6_0226	exbB	0015031 // protein transport (GO_REF:nd [ND])	0016021 // integral to membrane (GO_REF:nd [ND])	0008565 // protein transporter activity (GO_REF:nd [ND])		29	1.37637	1.65467	1.9788	41	2.33295	2.81094	3.064	27	1.58862	2.04595	1.98245	43	2.42474	3.0502	2.87171	31	1.18862	1.53843	1.48778
PFWH6_RS01095	NZ_CM001025_mod	244228..244629	3.46918	2.23382	1.15951	0.0305793	0.222205	1	3.33624	2.10041	1.07067	0.0475629	0.225898	1	2.49735	1.48175	0.567298	0.29702	0.547962	1	PFWH6_RS01095	biopolymer transporter ExbD	WP_003170977.1	PFWH6_0227	exbD	0015031 // protein transport (GO_REF:nd [ND])	0005886 // plasma membrane (GO_REF:nd [ND]) /// 0016021 // integral to membrane (GO_REF:nd [ND])	0005215 // transporter activity (GO_REF:nd [ND])		22	1.8701	2.24824	1.50116	8	0.815299	0.982345	0.597854	15	1.58071	2.03577	1.10136	50	5.04979	6.35239	3.3392	55	3.77702	4.8886	2.6396
PFWH6_RS01100	NZ_CM001025_mod	244900..245481	8.49571	1.10949	0.1499	0.641798	0.912347	1	9.67509	1.24106	0.311576	0.334207	0.624867	1	7.89296	-1.05668	-0.0795362	0.805705	0.912396	1	PFWH6_RS01100	alpha/beta hydrolase	WP_003170978.1	PFWH6_0228				0016787 // hydrolase activity (GO_REF:nd [ND])		103	6.0476	7.27042	7.02814	109	7.67285	9.24493	8.14576	94	6.84216	8.81186	6.90185	151	10.5338	13.2509	10.0844	171	8.11121	10.4984	8.20677
PFWH6_RS01105	NZ_CM001025_mod	245530..246456	12.09	-1.03374	-0.0478758	0.904203	0.9833	1	15.1414	1.22636	0.294387	0.45904	0.726897	1	13.7665	1.02823	0.0401626	0.919531	0.966984	1	PFWH6_RS01105	Fis family transcriptional regulator	WP_003170979.1	PFWH6_0229	ygaA	0006355 // regulation of transcription, DNA-dependent (GO_REF:nd [ND])		0005524 // ATP binding (GO_REF:nd [ND]) /// 0003677 // DNA binding (GO_REF:nd [ND]) /// 0008134 // transcription factor binding (GO_REF:nd [ND])		329	12.1279	14.5801	22.4491	230	10.1649	12.2475	17.1883	196	8.95704	11.5356	14.3911	251	10.9932	13.8289	16.7628	548	16.3198	21.1227	26.3001
PFWH6_RS01110	NZ_CM001025_mod	246583..247365	109.609	-1.06885	-0.0960631	0.712735	0.941652	1	104.221	-1.34574	-0.428402	0.100957	0.340646	1	104.221	-1.58896	-0.668081	0.0105245	0.0649391	1	PFWH6_RS01110	methionine ABC transporter substrate-binding protein	WP_003170980.1	PFWH6_0230	metQ					2563	111.855	134.472	174.885	1846	96.588	116.378	137.955	2173	117.567	151.412	159.55	2101	108.942	137.043	140.313	2902	102.317	132.429	139.275
PFWH6_RS01115	NZ_CM001025_mod	247830..248495	14.205	1.41301	0.498767	0.130984	0.50446	1	21.2788	2.06546	1.04646	0.00149223	0.0235242	1	20.2746	1.82735	0.869752	0.0082524	0.0547546	1	PFWH6_RS01115	polar amino acid ABC transporter permease	WP_003170982.1	PFWH6_0231	glnP	0006810 // transport (GO_REF:nd [ND])	0005886 // plasma membrane (GO_REF:nd [ND]) /// 0016021 // integral to membrane (GO_REF:nd [ND])	0005215 // transporter activity (GO_REF:nd [ND])		189	9.69742	11.6582	12.8963	135	8.30448	10.006	10.0888	218	13.8666	17.8585	16.0064	169	10.3025	12.96	11.2865	445	18.4458	23.8745	21.3568
PFWH6_RS01120	NZ_CM001025_mod	248476..249135	22.4922	1.44374	0.529811	0.135816	0.512579	1	41.3917	2.58069	1.36776	0.000113613	0.00338827	0.650548	30.8606	1.80887	0.855087	0.0159115	0.0871028	1	PFWH6_RS01120	glutamine ABC transporter permease	WP_003170984.1	PFWH6_0232	glnP	0006810 // transport (GO_REF:nd [ND])	0005886 // plasma membrane (GO_REF:nd [ND]) /// 0016021 // integral to membrane (GO_REF:nd [ND])	0005215 // transporter activity (GO_REF:nd [ND])		279	14.4454	17.3662	19.0374	217	13.47	16.2299	16.2168	399	25.6105	32.9831	29.2961	259	15.9326	20.0424	17.2971	620	25.9335	33.5657	29.7555
PFWH6_RS01125	NZ_CM001025_mod	249132..249908	5.84099	1.29013	0.367521	0.307858	0.722887	1	6.68407	1.4327	0.518736	0.150586	0.417961	1	7.8977	1.58675	0.666074	0.0634036	0.215844	1	PFWH6_RS01125	glutamine ABC transporter ATP-binding protein	WP_003170985.1	PFWH6_0233	glnQ	0003333 // amino acid transmembrane transport (GO_REF:nd [ND])		0005524 // ATP binding (GO_REF:nd [ND]) /// 0015424 // amino acid-transporting ATPase activity (GO_REF:nd [ND])		86	3.78221	4.54698	5.86816	84	4.42906	5.33652	6.27746	82	4.47076	5.75779	6.02076	90	4.70274	5.91581	6.01057	235	8.34948	10.8067	11.2783
PFWH6_RS01130	NZ_CM001025_mod	249905..250753	7.7353	1.26976	0.344555	0.306363	0.721906	1	8.94965	1.42942	0.515433	0.126265	0.384882	1	8.88527	1.32727	0.408461	0.224739	0.466174	1	PFWH6_RS01130	amino acid ABC transporter substrate-binding protein	WP_003170987.1	PFWH6_0234						150	6.03743	7.2582	10.2352	101	4.87379	5.87238	7.5479	139	6.93578	8.93244	10.2059	124	5.92985	7.45945	8.28122	318	10.3403	13.3834	15.2617
PFWH6_RS01135	NZ_CM001025_mod	complement(250869..252029)	7.26231	1.18004	0.23883	0.392485	0.786619	1	8.70966	1.38498	0.469862	0.0925249	0.328251	1	8.46841	1.25214	0.324393	0.244699	0.490429	1	PFWH6_RS01135	ATP-binding protein	WP_042945533.1	PFWH6_0235				0005524 // ATP binding (GO_REF:nd [ND])		169	4.9742	5.97998	11.5316	175	6.17531	7.44057	13.078	196	7.15175	9.21058	14.3911	171	5.97989	7.52241	11.4201	364	8.65529	11.2026	17.4694
PFWH6_RS01140	NZ_CM001025_mod	252151..253233	44.6894	1.5156	0.59989	0.0420835	0.271926	1	31.052	1.03939	0.0557417	0.850509	0.939432	1	56.0047	1.74015	0.79921	0.0067418	0.0475353	1	PFWH6_RS01140	RND transporter	WP_003170990.1	PFWH6_0236	mdtE	0055085 // transmembrane transport (GO_REF:nd [ND])	0016020 // membrane (GO_REF:nd [ND])			656	20.6987	24.884	44.7617	856	32.3816	39.0162	63.9703	849	33.2099	42.7703	62.3369	1376	51.5845	64.8908	91.8949	1933	49.2738	63.7751	92.7701
PFWH6_RS01145	NZ_CM001025_mod	253230..254300	16.698	1.43259	0.518624	0.0751841	0.373187	1	13.4525	1.14042	0.189566	0.517129	0.764463	1	17.849	1.40699	0.492614	0.0909819	0.271334	1	PFWH6_RS01145	RND transporter	WP_003170992.1	PFWH6_0237		0055085 // transmembrane transport (GO_REF:nd [ND])	0016020 // membrane (GO_REF:nd [ND])			263	8.39141	10.0882	17.9456	327	12.5087	15.0716	24.4373	379	14.9913	19.3069	27.8277	552	20.9257	26.3234	36.8648	550	14.1771	18.3494	26.396
PFWH6_RS01150	NZ_CM001025_mod	254297..257362	44.5396	1.59686	0.67524	0.021786	0.178976	1	35.2882	1.24788	0.319476	0.27801	0.573179	1	56.5361	1.84933	0.887003	0.00257787	0.0234384	1	PFWH6_RS01150	ACR family transporter	WP_003170993.1	PFWH6_0238		0006810 // transport (GO_REF:nd [ND])	0016021 // integral to membrane (GO_REF:nd [ND])	0005215 // transporter activity (GO_REF:nd [ND])		1855	20.6748	24.8552	126.575	2200	29.397	35.4202	164.41	2632	36.3665	46.8357	193.252	3875	51.3132	64.5494	258.788	5102	45.9389	59.4588	244.859
PFWH6_RS01155	NZ_CM001025_mod	complement(257602..258227)	12.6311	-1.15797	-0.211595	0.503515	0.849718	1	12.6311	-1.3998	-0.485216	0.127662	0.38629	1	12.6311	-1.35579	-0.439135	0.166006	0.388603	1	PFWH6_RS01155	methyltransferase				0032259 // methylation (GO_REF:nd [ND])		0030798 // trans-aconitate 2-methyltransferase activity (GO_REF:nd [ND])	EC:2.1.1.144	223	12.173	14.6344	15.2163	200	13.0891	15.7709	14.9463	115	7.78237	10.0227	8.44375	176	11.4148	14.3592	11.754	388	17.1108	22.1465	18.6212
PFWH6_RS01160	NZ_CM001025_mod	complement(258276..258920)	7.56273	1.6411	0.714659	0.0538067	0.312789	1	9.68845	2.07266	1.05148	0.00449828	0.0507031	1	8.69663	1.74629	0.804292	0.0297211	0.133268	1	PFWH6_RS01160	metal ABC transporter permease	WP_003170995.1	PFWH6_0240	yaeE	0006810 // transport (GO_REF:nd [ND])	0005886 // plasma membrane (GO_REF:nd [ND]) /// 0016021 // integral to membrane (GO_REF:nd [ND])			67	3.54964	4.26737	4.5717	74	4.7003	5.66333	5.53015	153	10.0489	12.9418	11.2339	109	6.86114	8.63097	7.27946	135	5.77812	7.47863	6.47903
PFWH6_RS01165	NZ_CM001025_mod	complement(258910..260025)	3.04523	1.15337	0.205851	0.538256	0.868911	1	2.36257	-1.20656	-0.270902	0.427662	0.704916	1	2.36257	-1.21624	-0.282432	0.404135	0.648899	1	PFWH6_RS01165	methionine ABC transporter ATP-binding protein	WP_003170996.1	PFWH6_0241	metN	0015821 // methionine transport (GO_REF:nd [ND]) /// 0003333 // amino acid transmembrane transport (GO_REF:nd [ND])	0043190 // ATP-binding cassette (ABC) transporter complex (GO_REF:nd [ND])	0005524 // ATP binding (GO_REF:nd [ND]) /// 0015424 // amino acid-transporting ATPase activity (GO_REF:nd [ND])		62	1.89844	2.2823	4.23053	77	2.8267	3.40586	5.75434	94	3.56822	4.59543	6.90185	83	3.01956	3.79845	5.54308	103	2.54792	3.29778	4.94326
PFWH6_RS01170	NZ_CM001025_mod	complement(260022..260837)	4.44745	1.38075	0.465449	0.155364	0.545746	1	2.92552	-1.10468	-0.143623	0.668975	0.859638	1	3.49772	-1.01274	-0.0182667	0.956044	0.981064	1	PFWH6_RS01170	methionine ABC transporter substrate-binding protein	WP_003170997.1	PFWH6_0242						51	2.13574	2.56759	3.47995	74	3.71531	4.47653	5.53015	95	4.93199	6.35179	6.97527	82	4.07993	5.13235	5.47629	128	4.33044	5.6049	6.14308
PFWH6_RS01175	NZ_CM001025_mod	complement(260861..262261)	6.69795	1.13809	0.186621	0.523959	0.861899	1	6.93746	1.15946	0.213447	0.467171	0.73423	1	5.75755	-1.11924	-0.162525	0.580331	0.77549	1	PFWH6_RS01175	N5,N10-methylene tetrahydromethanopterin reductase	WP_003170998.1	PFWH6_0243		0055114 // oxidation-reduction process (GO_REF:nd [ND])		0016705 // oxidoreductase activity, acting on paired donors, with incorporation or reduction of molecular oxygen (GO_REF:nd [ND]) /// 0004497 // monooxygenase activity (GO_REF:nd [ND])		232	5.65872	6.80292	15.8304	166	4.85426	5.84885	12.4055	256	7.74088	9.9693	18.7965	174	5.04244	6.34314	11.6204	371	7.31052	9.46202	17.8053
PFWH6_RS01180	NZ_CM001025_mod	complement(262261..263454)	0.878278	-1.34785	-0.430662	0.375737	0.777606	1	1.06757	1.09494	0.130849	0.785266	0.91223	1	1.06584	-1.023	-0.032805	0.945343	0.977788	1	PFWH6_RS01180	SfnB family sulfur acquisition oxidoreductase	WP_003170999.1	PFWH6_0244		0055114 // oxidation-reduction process (GO_REF:nd [ND])		0050660 // flavin adenine dinucleotide binding (GO_REF:nd [ND]) /// 0003995 // acyl-CoA dehydrogenase activity (GO_REF:nd [ND])	EC:1.3.99.3	35	1.00169	1.20423	2.3882	22	0.754869	0.909533	1.6441	29	1.02892	1.32512	2.12929	26	0.884094	1.11215	1.73639	17	0.393059	0.508736	0.815878
PFWH6_RS01185	NZ_CM001025_mod	complement(263495..264736)	4.71182	1.54075	0.623636	0.0559983	0.321424	1	5.747	1.82717	0.86961	0.00769417	0.0732501	1	4.62959	1.37826	0.462848	0.156826	0.375726	1	PFWH6_RS01185	SfnB family sulfur acquisition oxidoreductase	WP_003171000.1	PFWH6_0245		0055114 // oxidation-reduction process (GO_REF:nd [ND])		0004497 // monooxygenase activity (GO_REF:nd [ND]) /// 0050660 // flavin adenine dinucleotide binding (GO_REF:nd [ND]) /// 0003995 // acyl-CoA dehydrogenase activity (GO_REF:nd [ND])	EC:1.3.99.3	96	2.6413	3.17538	6.5505	87	2.86979	3.45778	6.50166	148	5.04811	6.50134	10.8667	108	3.53046	4.44115	7.21268	250	5.55688	7.19228	11.9982
PFWH6_RS01190	NZ_CM001025_mod	complement(264924..265700)	1.48133	-1.27991	-0.356047	0.460382	0.829414	1	1.48133	-1.24665	-0.318058	0.51292	0.763621	1	1.48133	-1.68862	-0.755842	0.122698	0.322922	1	PFWH6_RS01190	hypothetical protein	WP_003171001.1	PFWH6_0246						29	1.2754	1.53328	1.9788	32	1.68726	2.03296	2.39141	26	1.41756	1.82564	1.90902	22	1.14956	1.44609	1.46925	36	1.27907	1.6555	1.72774
PFWH6_RS01195	NZ_CM001025_mod	complement(266107..266853)	29.0195	1.04481	0.0632431	0.8246	0.963711	1	32.7053	1.18672	0.246977	0.38688	0.672723	1	36.8685	1.22361	0.291144	0.306992	0.558043	1	PFWH6_RS01195	L-cystine ABC transporter ATP-binding protein YecC	WP_003171002.1	PFWH6_0247	yecC	0003333 // amino acid transmembrane transport (GO_REF:nd [ND])		0005524 // ATP binding (GO_REF:nd [ND]) /// 0015424 // amino acid-transporting ATPase activity (GO_REF:nd [ND])		498	22.7812	27.3876	33.9807	488	26.7641	32.2477	36.4691	563	31.9283	41.1198	41.3377	571	31.0345	39.0399	38.1337	652	24.0957	31.1871	31.2913
PFWH6_RS01200	NZ_CM001025_mod	complement(266857..267522)	224.633	1.13278	0.179861	0.510342	0.853665	1	228.574	1.14576	0.1963	0.472548	0.737121	1	213.248	-1.01873	-0.0267715	0.921955	0.967579	1	PFWH6_RS01200	amino acid ABC transporter permease	WP_003171003.1	PFWH6_0248	yecS	0006810 // transport (GO_REF:nd [ND])	0005886 // plasma membrane (GO_REF:nd [ND]) /// 0016021 // integral to membrane (GO_REF:nd [ND])	0005215 // transporter activity (GO_REF:nd [ND])		3566	182.968	219.964	243.324	2789	171.565	206.716	208.427	4441	282.485	363.806	326.076	3027	184.53	232.13	202.155	4991	206.884	267.77	239.532
PFWH6_RS01205	NZ_CM001025_mod	complement(267522..268316)	157.226	-1.02547	-0.0362877	0.894274	0.980769	1	143.576	-1.57791	-0.658011	0.0160759	0.119082	1	143.576	-1.34627	-0.428968	0.116315	0.313856	1	PFWH6_RS01205	cystine transporter subunit	WP_003171004.1	PFWH6_0249	fliY	0035235 // ionotropic glutamate receptor signaling pathway (GO_REF:nd [ND])	0016020 // membrane (GO_REF:nd [ND])	0004970 // ionotropic glutamate receptor activity (GO_REF:nd [ND])		3290	141.416	170.01	224.491	2828	145.736	175.595	211.341	2301	122.613	157.911	168.948	3678	187.834	236.286	245.632	4643	161.229	208.679	222.831
PFWH6_RS01210	NZ_CM001025_mod	complement(268504..269499)	55.132	1.10795	0.147892	0.581939	0.887386	1	52.9412	1.06271	0.0877479	0.744106	0.893427	1	63.6736	1.17328	0.230548	0.390625	0.63706	1	PFWH6_RS01210	D-cysteine desulfhydrase	WP_042944026.1	PFWH6_0250	yedO			0008660 // 1-aminocyclopropane-1-carboxylate deaminase activity (GO_REF:nd [ND]) /// 0019148 // D-cysteine desulfhydrase activity (GO_REF:nd [ND])	EC:3.5.99.7, EC:4.4.1.15	1327	45.5282	54.734	90.547	1059	43.5602	52.4852	79.1409	1124	47.8074	61.5701	82.5285	1180	48.1008	60.5084	78.8052	2507	69.4877	89.938	120.318
PFWH6_RS01215	NZ_CM001025_mod	269667..270593	20.2109	1.25534	0.328078	0.210464	0.619111	1	22.2992	1.39535	0.480624	0.0667284	0.276674	1	20.2423	1.1542	0.206892	0.429957	0.670827	1	PFWH6_RS01215	serine acetyltransferase	WP_003171006.1	PFWH6_0251				0009001 // serine O-acetyltransferase activity (GO_REF:nd [ND])	EC:2.3.1.30	343	12.644	15.2006	23.4044	368	16.2638	19.596	27.5013	437	19.9706	25.7196	32.0862	481	21.0666	26.5008	32.1231	658	19.5956	25.3626	31.5793
PFWH6_RS01220	NZ_CM001025_mod	270908..272908	30.3048	1.10982	0.150326	0.5542	0.87628	1	31.707	1.1477	0.198746	0.434427	0.708496	1	35.9863	1.20553	0.269668	0.288507	0.537058	1	PFWH6_RS01220	beta-aspartyl-peptidase	WP_003171007.1	PFWH6_0252	betT	0006810 // transport (GO_REF:nd [ND])	0005886 // plasma membrane (GO_REF:nd [ND]) /// 0016021 // integral to membrane (GO_REF:nd [ND])	0005215 // transporter activity (GO_REF:nd [ND])		1280	21.8591	26.279	87.34	1325	27.1283	32.6865	99.0195	1643	34.7839	44.7975	120.635	1450	29.4205	37.0095	96.8369	1936	26.7098	34.5705	92.9141
PFWH6_RS01225	NZ_CM001025_mod	273061..274098	49.2954	1.07193	0.100205	0.695021	0.933414	1	41.0032	-1.52183	-0.605804	0.0181814	0.12821	1	41.0032	-1.28048	-0.356682	0.163401	0.385035	1	PFWH6_RS01225	glyceraldehyde 3-phosphate reductase	WP_003171008.1	PFWH6_0253	yghZ	0055114 // oxidation-reduction process (GO_REF:nd [ND])		0016491 // oxidoreductase activity (GO_REF:nd [ND])		1195	39.3404	47.2951	81.5401	1081	42.666	51.4077	80.785	1023	41.751	53.7701	75.1126	1495	58.4754	73.5592	99.8422	1792	47.6599	61.6863	86.0031
PFWH6_RS01230	NZ_CM001025_mod	complement(274180..274611)	101.411	-1.17173	-0.228637	0.375192	0.77726	1	114.938	1.01529	0.0218865	0.932346	0.973845	1	111.055	-1.11153	-0.15255	0.553923	0.759863	1	PFWH6_RS01230	plasmid stabilization protein	WP_042944027.1			0090501 // RNA phosphodiester bond hydrolysis (GO_REF:nd [ND])		0004540 // ribonuclease activity (GO_REF:nd [ND]) /// 0000287 // magnesium ion binding (GO_REF:nd [ND])		1316	104.098	125.146	89.7964	1041	98.7234	118.951	77.7957	1019	99.9261	128.693	74.8189	889	83.5502	105.102	59.371	1672	106.848	138.293	80.244
PFWH6_RS01235	NZ_CM001025_mod	complement(274608..274853)	5.40025	-1.13717	-0.185452	0.673865	0.924203	1	7.44757	1.28164	0.357996	0.411982	0.692807	1	11.7228	1.82841	0.870588	0.0422544	0.169432	1	PFWH6_RS01235	plasmid stabilization protein	WP_003171009.1	PFWH6_0254		0006355 // regulation of transcription, DNA-dependent (GO_REF:nd [ND])				25	3.47275	4.17494	1.70586	44	7.32775	8.82913	3.28819	24	4.13299	5.32279	1.76217	32	5.28134	6.64367	2.13709	54	6.05998	7.84344	2.59161
PFWH6_RS01240	NZ_CM001025_mod	complement(274936..275772)	6.97264	1.15185	0.203955	0.484399	0.842037	1	9.01468	1.51801	0.602177	0.0384314	0.201198	1	7.57408	1.14895	0.200318	0.491952	0.71441	1	PFWH6_RS01240	taurine dioxygenase	WP_003171010.1	PFWH6_0255	tauD	0055114 // oxidation-reduction process (GO_REF:nd [ND])		0000908 // taurine dioxygenase activity (GO_REF:nd [ND])	EC:1.14.11.17	115	4.69506	5.6444	7.84695	125	6.1184	7.37199	9.34146	153	7.7438	9.97307	11.2339	139	6.74247	8.48169	9.28298	195	6.43164	8.32448	9.3586
PFWH6_RS01245	NZ_CM001025_mod	complement(275787..276623)	10.9542	1.23354	0.302804	0.320857	0.734612	1	10.9945	1.21894	0.285629	0.350426	0.639026	1	12.7774	1.31784	0.39818	0.191179	0.425083	1	PFWH6_RS01245	taurine ABC transporter permease	WP_003171011.1	PFWH6_0256	tauC	0015837 // amine transport (GO_REF:nd [ND])	0005886 // plasma membrane (GO_REF:nd [ND]) /// 0016021 // integral to membrane (GO_REF:nd [ND])	0015411 // taurine-transporting ATPase activity (GO_REF:nd [ND])	EC:3.6.3.36	169	6.89969	8.29482	11.5316	188	9.20207	11.0875	14.0496	170	8.60423	11.0812	12.4821	188	9.11931	11.4716	12.5554	459	15.1391	19.5945	22.0287
PFWH6_RS01250	NZ_CM001025_mod	complement(276620..277399)	15.8355	1.34666	0.42939	0.131838	0.506163	1	13.7754	1.16627	0.221906	0.438202	0.712016	1	12.7992	-1.00113	-0.00163209	0.995448	0.998587	1	tauB	taurine ABC transporter ATP-binding protein	WP_003171013.1	PFWH6_0257	tauB	0015837 // amine transport (GO_REF:nd [ND]) /// 0015734 // taurine transport (GO_REF:nd [ND])	0043190 // ATP-binding cassette (ABC) transporter complex (GO_REF:nd [ND])	0005524 // ATP binding (GO_REF:nd [ND]) /// 0015411 // taurine-transporting ATPase activity (GO_REF:nd [ND])	EC:3.6.3.36	277	12.1354	14.5892	18.9009	164	8.61395	10.3789	12.256	298	16.1849	20.8442	21.8803	308	16.0319	20.1674	20.5695	432	15.2898	19.7896	20.7329
PFWH6_RS01255	NZ_CM001025_mod	complement(277417..278394)	6.83441	1.05918	0.0829411	0.805613	0.961387	1	8.49213	1.3085	0.387911	0.249383	0.542542	1	7.27559	1.0332	0.0471212	0.888805	0.948915	1	tauA	taurine ABC transporter substrate-binding protein	WP_003171015.1	PFWH6_0258	tauA	0015837 // amine transport (GO_REF:nd [ND]) /// 0015734 // taurine transport (GO_REF:nd [ND])	0042597 // periplasmic space (GO_REF:nd [ND])	0015411 // taurine-transporting ATPase activity (GO_REF:nd [ND])	EC:3.6.3.36	168	5.87001	7.05693	11.4634	137	5.73898	6.91484	10.2382	136	5.89099	7.58688	9.98565	131	5.43828	6.84109	8.74871	325	9.17397	11.8739	15.5977
PFWH6_RS01260	NZ_CM001025_mod	complement(278641..280224)	106.702	1.53099	0.614469	0.0254543	0.196962	1	122.372	1.74206	0.800792	0.00359267	0.0425034	1	139.6	1.84758	0.885639	0.00127685	0.0142242	1	PFWH6_RS01260	glutamate--cysteine ligase	WP_042944029.1	PFWH6_0259	gshA	0006750 // glutathione biosynthetic process (GO_REF:nd [ND])		0005524 // ATP binding (GO_REF:nd [ND]) /// 0004357 // glutamate-cysteine ligase activity (GO_REF:nd [ND])	EC:6.3.2.2	2829	61.0304	73.3708	193.035	2443	63.1861	76.1322	182.57	3814	102.003	131.368	280.039	4732	121.288	152.575	316.022	5555	96.8148	125.307	266.6
PFWH6_RS01265	NZ_CM001025_mod	complement(280439..280822)	71.8628	-1.27844	-0.354382	0.273877	0.687817	1	74.2388	-1.0848	-0.11743	0.716921	0.881867	1	71.8628	-1.34822	-0.43106	0.18327	0.412989	1	PFWH6_RS01265	thioesterase	WP_003171017.1							837	74.484	89.5447	57.1122	649	69.2415	83.4284	48.5009	742	81.858	105.423	54.4805	518	54.7681	68.8956	34.5941	729	52.4094	67.8335	34.9868
PFWH6_RS01270	NZ_CM001025_mod	complement(280822..283146)	203.347	-1.56544	-0.646565	0.0747713	0.372651	1	219.037	-1.03855	-0.0545674	0.880456	0.953563	1	207.107	-1.18789	-0.248401	0.493585	0.715251	1	PFWH6_RS01270	RNA-binding transcriptional accessory protein	WP_003171019.1	PFWH6_0261	yhgF	0006139 // nucleobase-containing compound metabolic process (GO_REF:nd [ND])		0003676 // nucleic acid binding (GO_REF:nd [ND])		13905	204.37	245.693	948.799	11482	202.324	243.778	858.069	10590	192.957	248.505	777.559	7322	127.86	160.842	488.993	9687	115.021	148.872	464.906
PFWH6_RS01275	NZ_CM001025_mod	283503..284243	222.475	1.04702	0.0662921	0.779068	0.959019	1	190.564	-1.32557	-0.406612	0.0855807	0.315948	1	190.564	-1.3347	-0.41652	0.0781117	0.247025	1	PFWH6_RS01275	DNA-binding response regulator	WP_003171020.1	PFWH6_0262	ompR	0006355 // regulation of transcription, DNA-dependent (GO_REF:nd [ND]) /// 0000160 // phosphorelay signal transduction system (GO_REF:nd [ND])	0005622 // intracellular (GO_REF:nd [ND])	0003677 // DNA binding (GO_REF:nd [ND])		3656	168.6	202.691	249.465	3844	212.529	256.074	287.269	3331	190.434	245.256	244.575	4396	240.862	302.993	293.583	6338	236.128	305.62	304.178
PFWH6_RS01280	NZ_CM001025_mod	284361..285674	40.2357	-1.13182	-0.178648	0.478414	0.840065	1	40.588	-1.11201	-0.153164	0.543603	0.782668	1	44.5124	-1.10483	-0.143826	0.568137	0.769802	1	PFWH6_RS01280	two-component sensor histidine kinase	WP_003171021.1	PFWH6_0263	envZ	0023014 // signal transduction by phosphorylation (GO_REF:nd [ND]) /// 0018106 // peptidyl-histidine phosphorylation (GO_REF:nd [ND]) /// 0000160 // phosphorelay signal transduction system (GO_REF:nd [ND])	0005622 // intracellular (GO_REF:nd [ND]) /// 0016021 // integral to membrane (GO_REF:nd [ND])	0005524 // ATP binding (GO_REF:nd [ND]) /// 0000155 // phosphorelay sensor kinase activity (GO_REF:nd [ND])	EC:2.7.3	1501	39.035	46.9279	102.42	1329	41.4365	49.9263	99.3184	1379	44.4587	57.2574	101.252	1384	42.7632	53.794	92.4291	1548	32.5228	42.0943	74.2929
PFWH6_RS01285	NZ_CM001025_mod	complement(285771..286676)	15.8166	1.4849	0.570368	0.0286	0.213697	1	13.3952	1.24235	0.313067	0.232023	0.521414	1	19.3039	1.65474	0.7266	0.00521936	0.0402073	1	PFWH6_RS01285	ribosomal protein S6 modification protein	WP_003171022.1	PFWH6_0264	rimK	0006412 // translation (GO_REF:nd [ND]) /// 0006464 // cellular protein modification process (GO_REF:nd [ND])		0005524 // ATP binding (GO_REF:nd [ND]) /// 0016881 // acid-amino acid ligase activity (GO_REF:nd [ND]) /// 0030145 // manganese ion binding (GO_REF:nd [ND]) /// 0000287 // magnesium ion binding (GO_REF:nd [ND]) /// 0016740 // transferase activity (GO_REF:nd [ND])		213	8.03378	9.65822	14.5339	247	11.1692	13.4576	18.4587	266	12.4377	16.0183	19.5308	391	17.5218	22.0415	26.1126	574	17.4903	22.6377	27.5479
PFWH6_RS01290	NZ_CM001025_mod	complement(286673..287154)	5.36007	-1.07331	-0.10207	0.778076	0.958946	1	8.48781	1.46171	0.547661	0.126926	0.385764	1	9.19311	1.45068	0.53673	0.13284	0.338057	1	PFWH6_RS01290	ribosomal protein S6 modification protein								48	3.40301	4.0911	3.27525	84	7.13979	8.60265	6.27746	66	5.80076	7.47067	4.84598	52	4.38012	5.50997	3.47277	103	5.89933	7.63551	4.94326
PFWH6_RS01295	NZ_CM001025_mod	complement(287168..287947)	66.4423	1.46841	0.554257	0.0503297	0.301028	1	62.4116	1.36467	0.448551	0.113513	0.365773	1	100.249	2.02743	1.01965	0.000313629	0.00545849	1	PFWH6_RS01295	diguanylate phosphodiesterase	WP_003171024.1	PFWH6_0266	ycgF					832	36.45	43.8202	56.771	851	44.698	53.8561	63.5967	951	51.6505	66.5195	69.8261	1365	71.0506	89.3781	91.1602	2165	76.626	99.1771	103.904
PFWH6_RS01300	NZ_CM001025_mod	288064..288471	37.1399	1.19787	0.260466	0.338016	0.747579	1	47.0754	1.52215	0.606107	0.0256574	0.155636	1	50.639	1.50641	0.591114	0.0292598	0.131819	1	PFWH6_RS01300	RNA-binding protein S4	WP_042944030.1	PFWH6_0267	hslR	0034605 // cellular response to heat (GO_REF:nd [ND])		0003677 // DNA binding (GO_REF:nd [ND]) /// 0043023 // ribosomal large subunit binding (GO_REF:nd [ND]) /// 0003727 // single-stranded RNA binding (GO_REF:nd [ND])		315	26.3827	31.7173	21.4938	288	28.9191	34.8444	21.5227	391	40.598	52.2853	28.7087	386	38.4111	48.3192	25.7786	479	32.4107	41.9492	22.9886
PFWH6_RS01305	NZ_CM001025_mod	complement(288501..289304)	106.301	-1.00601	-0.00865065	0.974419	0.996348	1	143.539	1.33088	0.412376	0.126264	0.384882	1	134.376	1.15111	0.203027	0.451546	0.685395	1	PFWH6_RS01305	phosphoesterase	WP_003171026.1	PFWH6_0268	yeiU		0016021 // integral to membrane (GO_REF:nd [ND])			2177	92.5275	111.237	148.546	1935	98.6003	118.802	144.606	2484	130.883	168.562	182.385	2037	102.864	129.398	136.039	2480	85.1546	110.216	119.022
PFWH6_RS01310	NZ_CM001025_mod	289430..290332	66.3667	-1.05775	-0.0810028	0.75859	0.955171	1	74.8648	1.07686	0.106833	0.685261	0.866939	1	81.7632	1.07476	0.10402	0.692961	0.846803	1	PFWH6_RS01310	molecular chaperone Hsp33	WP_003171027.1	PFWH6_0269	hslO	0006457 // protein folding (GO_REF:nd [ND])	0005737 // cytoplasm (GO_REF:nd [ND])	0051082 // unfolded protein binding (GO_REF:nd [ND])		1615	61.1158	73.4734	110.198	1416	64.2434	77.4062	105.82	1400	65.6793	84.5869	102.793	1547	69.5556	87.4975	103.315	2089	63.8651	82.6606	100.257
PFWH6_RS01315	NZ_CM001025_mod	290544..292051	118.224	-1.64271	-0.71608	0.0166142	0.150526	1	118.224	-1.76412	-0.818946	0.00617475	0.0630243	1	118.224	-1.92181	-0.942462	0.00162251	0.0168612	1	PFWH6_RS01315	phosphoenolpyruvate carboxykinase [ATP]				0006094 // gluconeogenesis (GO_REF:nd [ND]) /// 0016310 // phosphorylation (GO_REF:nd [ND])	0005737 // cytoplasm (GO_REF:nd [ND])	0005524 // ATP binding (GO_REF:nd [ND]) /// 0046872 // metal ion binding (GO_REF:nd [ND]) /// 0004612 // phosphoenolpyruvate carboxykinase (ATP) activity (GO_REF:nd [ND]) /// 0016301 // kinase activity (GO_REF:nd [ND]) /// 0005515 // protein binding (GO_REF:nd [ND])	EC:4.1.1.49	5459	123.703	148.716	372.491	4150	112.746	135.846	310.137	2823	79.3045	102.135	207.276	3129	84.243	105.973	208.967	4315	78.9936	102.242	207.089
PFWH6_RS01320	NZ_CM001025_mod	complement(292109..292960)	3.46724	1.30135	0.380009	0.298335	0.712669	1	2.30144	-1.17942	-0.238082	0.52528	0.76964	1	2.82397	-1.01099	-0.0157659	0.965892	0.984532	1	PFWH6_RS01320	membrane protein	WP_042944032.1	PFWH6_0272			0016021 // integral to membrane (GO_REF:nd [ND])			74	2.96798	3.5681	5.04934	34	1.6349	1.96988	2.54088	83	4.12693	5.31498	6.09418	80	3.81224	4.7956	5.34272	76	2.46256	3.18729	3.64745
PFWH6_RS01325	NZ_CM001025_mod	complement(293339..293944)	15.9527	-1.0788	-0.109422	0.68686	0.93054	1	15.2183	-1.19488	-0.256862	0.346606	0.635821	1	16.9725	-1.09442	-0.130164	0.631479	0.810365	1	PFWH6_RS01325	cell division protein Fic	WP_003171033.1	PFWH6_0274	fic	0051301 // cell division (GO_REF:nd [ND])				276	15.5634	18.7104	18.8327	220	14.8732	17.9205	16.441	205	14.3308	18.4563	15.0519	291	19.4962	24.5252	19.4342	308	14.0311	18.1604	14.7818
PFWH6_RS01330	NZ_CM001025_mod	294290..295465	67.5174	-1.22824	-0.296592	0.293108	0.709483	1	67.5174	-1.31323	-0.393124	0.163708	0.436729	1	69.1295	-1.18207	-0.241319	0.392262	0.637913	1	PFWH6_RS01330	hypothetical protein	WP_003171036.1	PFWH6_0276				0005515 // protein binding (GO_REF:nd [ND])		2380	69.1573	83.141	162.398	1891	65.8775	79.3751	141.318	1667	60.0505	77.3377	122.398	1933	66.7351	83.9494	129.094	2489	58.4292	75.625	119.454
PFWH6_RS01335	NZ_CM001025_mod	295690..297627	20.6859	1.01062	0.0152425	0.95404	0.992805	1	18.2958	-1.21046	-0.275556	0.298416	0.593103	1	18.625	-1.19666	-0.25901	0.327793	0.576989	1	PFWH6_RS01335	ATP-dependent DNA helicase RecQ	WP_003171037.1	PFWH6_0277	recQ	0006310 // DNA recombination (GO_REF:nd [ND])		0005524 // ATP binding (GO_REF:nd [ND]) /// 0008026 // ATP-dependent helicase activity (GO_REF:nd [ND]) /// 0003676 // nucleic acid binding (GO_REF:nd [ND])		1013	17.8618	21.4734	69.1214	886	18.7298	22.5673	66.2123	744	16.2633	20.9451	54.6274	1081	22.6465	28.4882	72.1936	1625	23.1479	29.9604	77.9883
PFWH6_RS01340	NZ_CM001025_mod	297651..298082	1.82189	2.83056	1.50109	0.0313781	0.225767	1	1.71888	2.75923	1.46427	0.0370463	0.197973	1	1.33402	1.9217	0.942385	0.182775	0.412198	1	PFWH6_RS01340	thioesterase	WP_003171038.1	PFWH6_0278						6	0.474609	0.570575	0.409406	7	0.663846	0.799861	0.523122	11	1.07869	1.38922	0.807663	29	2.72548	3.42852	1.93674	26	1.66151	2.15049	1.24781
PFWH6_RS01345	NZ_CM001025_mod	complement(298193..298675)	16.1014	2.16265	1.1128	0.000517571	0.0128295	1	14.2721	1.92449	0.944477	0.00337555	0.0412119	1	16.6061	2.05926	1.04213	0.00115454	0.0134113	1	PFWH6_RS01345	hypothetical protein	WP_003171039.1	PFWH6_0279						101	7.14567	8.59053	6.89167	70	5.93751	7.15404	5.23122	169	14.8227	19.0898	12.4086	246	20.6784	26.0124	16.4289	224	12.8031	16.571	10.7504
PFWH6_RS01350	NZ_CM001025_mod	complement(298883..301231)	10.9496	-1.9271	-0.94643	0.000918032	0.0196878	1	10.9496	-1.55914	-0.640749	0.0247622	0.153545	1	10.9496	-1.56452	-0.645721	0.0234298	0.113024	1	PFWH6_RS01350	molybdopterin oxidoreductase subunit alpha	WP_003171040.1	PFWH6_0280	ydeP	0055114 // oxidation-reduction process (GO_REF:nd [ND])		0051539 // 4 iron, 4 sulfur cluster binding (GO_REF:nd [ND]) /// 0008863 // formate dehydrogenase (NAD+) activity (GO_REF:nd [ND]) /// 0030151 // molybdenum ion binding (GO_REF:nd [ND])	EC:1.2.1.2	810	11.7834	14.166	55.2698	580	10.1158	12.1884	43.3444	419	7.55648	9.73182	30.7646	348	6.01486	7.5664	23.2409	477	5.60593	7.25577	22.8926
PFWH6_RS01355	NZ_CM001025_mod	complement(301228..302067)	7.58767	-1.59573	-0.674219	0.0697463	0.361657	1	7.58767	-1.7617	-0.816964	0.0289487	0.166929	1	7.58767	-1.5073	-0.591965	0.110724	0.303788	1	PFWH6_RS01355	formate dehydrogenase accessory protein FdhD	WP_003171041.1	PFWH6_0281	fdhD	0006777 // Mo-molybdopterin cofactor biosynthetic process (GO_REF:nd [ND]) /// 0006810 // transport (GO_REF:nd [ND])	0005737 // cytoplasm (GO_REF:nd [ND])	0016783 // sulfurtransferase activity (GO_REF:nd [ND]) /// 0097163 // sulfur carrier activity (GO_REF:nd [ND])		192	7.81071	9.39004	13.101	151	7.36463	8.87356	11.2845	118	5.95102	7.66418	8.66402	136	6.57339	8.26899	9.08263	110	3.61515	4.67909	5.27921
PFWH6_RS01360	NZ_CM001025_mod	complement(302165..303051)	73.5917	1.02513	0.0358102	0.905029	0.9833	1	64.7185	-1.2688	-0.343464	0.253031	0.545896	1	64.7185	-1.36719	-0.451214	0.133058	0.338057	1	PFWH6_RS01360	LysR family transcriptional regulator				0006351 // transcription, DNA-dependent (GO_REF:nd [ND]) /// 0006355 // regulation of transcription, DNA-dependent (GO_REF:nd [ND])		0003677 // DNA binding (GO_REF:nd [ND]) /// 0003700 // sequence-specific DNA binding transcription factor activity (GO_REF:nd [ND])		1173	45.1901	54.3275	80.0389	1824	84.247	101.508	136.311	1709	81.6219	105.119	125.481	1910	87.4257	109.977	127.558	1662	51.7273	66.9507	79.764
PFWH6_RS01365	NZ_CM001025_mod	303184..303624	225.702	1.07979	0.110748	0.73954	0.949391	1	197.643	-1.05866	-0.0822346	0.805087	0.919412	1	248.847	1.10039	0.138017	0.678619	0.836382	1	PFWH6_RS01365	peptidoglycan-binding protein LysM	WP_003171044.1	PFWH6_0284	ygaU					1990	154.2	185.379	135.786	2369	220.08	265.171	177.039	1452	139.481	179.635	106.611	3213	295.802	372.105	214.577	3863	241.824	312.993	185.396
PFWH6_RS01370	NZ_CM001025_mod	complement(303732..304394)	41.8029	1.03464	0.04913	0.870337	0.975254	1	36.1599	-1.1782	-0.23659	0.432847	0.707128	1	41.4501	-1.06124	-0.0857471	0.775804	0.895155	1	PFWH6_RS01370	haloacid dehalogenase	WP_003171045.1	PFWH6_0285	yrfG	0008152 // metabolic process (GO_REF:nd [ND])		0016787 // hydrolase activity (GO_REF:nd [ND])		685	35.3058	42.4446	46.7405	599	37.014	44.5978	44.7643	596	38.0821	49.0451	43.7606	674	41.2739	51.9205	45.0125	1106	46.0526	59.6059	53.08
PFWH6_RS01375	NZ_CM001025_mod	304482..305048	25.865	-1.1059	-0.145224	0.538928	0.868911	1	25.4449	-1.18989	-0.250824	0.290583	0.586137	1	25.7881	-1.20372	-0.267504	0.258158	0.505027	1	PFWH6_RS01375	ADP compounds hydrolase NudE	WP_003171047.1	PFWH6_0286	yrfE			0016787 // hydrolase activity (GO_REF:nd [ND])		402	24.2277	29.1265	27.4302	369	26.6622	32.125	27.576	346	25.8512	33.2932	25.4047	418	29.9311	37.6518	27.9157	448	21.8126	28.2321	21.5008
PFWH6_RS01380	NZ_CM001025_mod	305045..305881	30.4829	-1.07142	-0.0995253	0.726044	0.943533	1	28.8448	-1.22426	-0.291909	0.305122	0.599787	1	28.8448	-1.44338	-0.529449	0.0628266	0.214773	1	PFWH6_RS01380	3'(2'),5'-bisphosphate nucleotidase CysQ	WP_003171048.1	PFWH6_0287	cysQ	0016311 // dephosphorylation (GO_REF:nd [ND]) /// 0046854 // phosphatidylinositol phosphorylation (GO_REF:nd [ND])	0016020 // membrane (GO_REF:nd [ND])	0008441 // 3'(2'),5'-bisphosphate nucleotidase activity (GO_REF:nd [ND]) /// 0000287 // magnesium ion binding (GO_REF:nd [ND])	EC:3.1.3.7	798	32.5796	39.1672	54.451	513	25.1099	30.2546	38.3374	580	29.3556	37.8064	42.5859	730	35.4101	44.5441	48.7524	809	26.6831	34.5359	38.8262
PFWH6_RS01385	NZ_CM001025_mod	complement(305943..306398)	5.28675	1.08606	0.119106	0.777317	0.958946	1	5.89705	1.20031	0.263407	0.532441	0.774719	1	4.46382	-1.2155	-0.281548	0.507288	0.725277	1	PFWH6_RS01385	thioesterase	WP_003171049.1	PFWH6_0288				0008483 // transaminase activity (GO_REF:nd [ND])		46	3.44716	4.14418	3.13878	61	5.48047	6.60336	4.55863	29	2.69415	3.46973	2.12929	52	4.62986	5.82413	3.47277	141	8.53625	11.0485	6.76699
PFWH6_RS01390	NZ_CM001025_mod	complement(306425..307801)	15.6735	-1.13071	-0.177234	0.524469	0.862219	1	16.836	-1.04532	-0.0639515	0.818478	0.926207	1	15.6735	-1.29185	-0.369439	0.184983	0.415119	1	PFWH6_RS01390	Fis family transcriptional regulator	WP_003171050.1	PFWH6_0289	atoC	0006355 // regulation of transcription, DNA-dependent (GO_REF:nd [ND]) /// 0000160 // phosphorelay signal transduction system (GO_REF:nd [ND])	0005622 // intracellular (GO_REF:nd [ND])	0005524 // ATP binding (GO_REF:nd [ND]) /// 0043565 // sequence-specific DNA binding (GO_REF:nd [ND]) /// 0008134 // transcription factor binding (GO_REF:nd [ND])		569	14.1204	16.9755	38.8254	579	17.2265	20.7561	43.2697	546	16.7976	21.6332	40.0894	560	16.5114	20.7705	37.3991	663	13.2921	17.2039	31.8192
PFWH6_RS01395	NZ_CM001025_mod	complement(307798..309606)	24.055	1.01023	0.014685	0.956221	0.992805	1	30.1302	1.2565	0.329405	0.218075	0.507	1	26.0754	-1.00144	-0.00207602	0.993808	0.998166	1	PFWH6_RS01395	ATPase	WP_003171052.1	PFWH6_0290		0023014 // signal transduction by phosphorylation (GO_REF:nd [ND]) /// 0018106 // peptidyl-histidine phosphorylation (GO_REF:nd [ND]) /// 0000160 // phosphorelay signal transduction system (GO_REF:nd [ND])	0005622 // intracellular (GO_REF:nd [ND]) /// 0016021 // integral to membrane (GO_REF:nd [ND])	0005524 // ATP binding (GO_REF:nd [ND]) /// 0000155 // phosphorelay sensor kinase activity (GO_REF:nd [ND])	EC:2.7.3	991	18.7199	22.5051	67.6203	1065	24.1193	29.061	79.5893	1351	31.6377	40.7455	99.1957	898	20.1543	25.3531	59.9721	1335	20.373	26.3688	64.0704
PFWH6_RS01400	NZ_CM001025_mod	complement(309723..310805)	38.8396	1.02432	0.0346607	0.905652	0.9833	1	39.1502	1.02915	0.0414539	0.887342	0.955779	1	44.6027	1.08713	0.120519	0.68016	0.837718	1	PFWH6_RS01400	dTDP-glucose 4,6-dehydratase	WP_003171053.1	PFWH6_0291	rfbB	0009225 // nucleotide-sugar metabolic process (GO_REF:nd [ND]) /// 0055114 // oxidation-reduction process (GO_REF:nd [ND])		0016491 // oxidoreductase activity (GO_REF:nd [ND]) /// 0008460 // dTDP-glucose 4,6-dehydratase activity (GO_REF:nd [ND])	EC:4.2.1.46	1090	34.3927	41.347	74.3755	876	33.1382	39.9278	65.465	809	31.6452	40.7552	59.3999	1157	43.3745	54.5629	77.2692	1628	41.4991	53.7123	78.1323
PFWH6_RS01405	NZ_CM001025_mod	310951..313851	32.0111	1.16757	0.223505	0.343024	0.752549	1	28.2446	1.03355	0.0476034	0.840081	0.933677	1	32.0522	1.07302	0.101676	0.666257	0.831579	1	PFWH6_RS01405	hypothetical protein	WP_042944034.1	PFWH6_0292		0016310 // phosphorylation (GO_REF:nd [ND])		0016301 // kinase activity (GO_REF:nd [ND]) /// 0030170 // pyridoxal phosphate binding (GO_REF:nd [ND]) /// 0008483 // transaminase activity (GO_REF:nd [ND])		1967	23.17	27.8549	134.217	1829	25.8297	31.1219	136.684	2027	29.6002	38.1214	148.83	2522	35.2961	44.4007	168.429	3272	31.1371	40.3008	157.032
PFWH6_RS01410	NZ_CM001025_mod	313973..315079	70.384	1.2472	0.318693	0.188301	0.589509	1	50.0694	-1.17561	-0.23341	0.336247	0.626131	1	70.3122	1.14822	0.199395	0.410502	0.654928	1	PFWH6_RS01410	agmatine deiminase	WP_003171055.1	PFWH6_0293	aguA	0033388 // putrescine biosynthetic process from arginine (GO_REF:nd [ND])		0004668 // protein-arginine deiminase activity (GO_REF:nd [ND]) /// 0047632 // agmatine deiminase activity (GO_REF:nd [ND])	EC:3.5.3.12, EC:3.5.3.15	1713	52.8784	63.5704	116.885	1277	47.2603	56.9434	95.4324	1688	64.5971	83.1932	123.94	2243	82.2643	103.484	149.797	2578	64.2907	83.2115	123.725
PFWH6_RS01415	NZ_CM001025_mod	315316..315531	19.1227	3.33427	1.73737	4.75606e-05	0.00181554	0.272332	19.6074	3.46705	1.79371	2.79076e-05	0.00107972	0.159799	15.1864	2.44183	1.28796	0.00271165	0.0243368	1	PFWH6_RS01415	hypothetical protein	WP_042944036.1	PFWH6_0294						31	4.90429	5.89594	2.11527	28	5.31077	6.39889	2.09249	109	21.3777	27.5319	8.0032	99	18.6085	23.4085	6.61162	136	17.3819	22.4974	6.52702
PFWH6_RS01420	NZ_CM001025_mod	complement(315597..317684)	2.66513	1.23628	0.30601	0.351425	0.759342	1	3.00797	1.41549	0.501299	0.12711	0.38586	1	3.14605	1.3513	0.434352	0.184925	0.415119	1	PFWH6_RS01420	TonB-dependent receptor	WP_042944039.1	PFWH6_0295	fiu	0015891 // siderophore transport (GO_REF:nd [ND])	0009279 // cell outer membrane (GO_REF:nd [ND])	0005506 // iron ion binding (GO_REF:nd [ND]) /// 0004872 // receptor activity (GO_REF:nd [ND])		86	1.40746	1.69205	5.86816	126	2.47225	2.97879	9.41619	139	2.82015	3.63201	10.2059	156	3.03336	3.81581	10.4183	162	2.14189	2.77225	7.77483
PFWH6_RS01425	NZ_CM001025_mod	318094..319386	316.884	-1.37173	-0.456001	0.126046	0.496042	1	316.884	-1.89791	-0.92441	0.00193159	0.0278777	1	316.884	-1.82542	-0.868231	0.00358497	0.0301976	1	PFWH6_RS01425	membrane protein	WP_003171059.1	PFWH6_0297		0055085 // transmembrane transport (GO_REF:nd [ND])	0016021 // integral to membrane (GO_REF:nd [ND])	0015288 // porin activity (GO_REF:nd [ND])		11699	309.185	371.703	798.274	10244	324.582	391.085	765.552	7414	242.908	312.836	544.365	9059	284.453	357.828	604.997	11683	249.441	322.852	560.7
PFWH6_RS01430	NZ_CM001025_mod	complement(319460..321589)	26.5873	1.21503	0.280996	0.277357	0.692142	1	27.6031	1.24884	0.320585	0.21545	0.503743	1	34.2079	1.42383	0.509774	0.0486314	0.184658	1	PFWH6_RS01430	peptidase M48	WP_003171060.1	PFWH6_0298		0006508 // proteolysis (GO_REF:nd [ND])	0016021 // integral to membrane (GO_REF:nd [ND])	0004222 // metalloendopeptidase activity (GO_REF:nd [ND])	EC:3.4.24	1129	18.1127	21.7751	77.0366	1107	21.2922	25.6548	82.728	1431	28.4609	36.6541	105.07	1052	20.0524	25.2249	70.2568	2411	31.2486	40.4451	115.711
PFWH6_RS01435	NZ_CM001025_mod	321787..325137	65.3152	1.00342	0.00493246	0.985988	0.998671	1	61.6923	-1.05197	-0.0730899	0.794708	0.915593	1	64.2076	-1.0995	-0.13685	0.626082	0.805928	1	PFWH6_RS01435	hypothetical protein	WP_003171061.1	PFWH6_0299						5797	59.115	71.068	395.555	4649	56.8379	68.4834	347.428	5195	65.6749	84.5812	381.437	5685	68.8788	86.6461	379.667	7452	61.3919	79.4596	357.642
PFWH6_RS01440	NZ_CM001025_mod	complement(325287..325577)	10.506	-1.30486	-0.383892	0.313691	0.729568	1	10.506	-1.35119	-0.434232	0.257827	0.551069	1	10.506	-2.04211	-1.03006	0.00785712	0.0526813	1	PFWH6_RS01440	hypothetical protein	WP_003171062.1	PFWH6_0300						107	12.5649	15.1055	7.30108	60	8.44717	10.1779	4.4839	82	11.9374	15.3739	6.02076	56	7.81312	9.82852	3.73991	81	7.68431	9.94581	3.88742
PFWH6_RS01445	NZ_CM001025_mod	326555..328306	1907.01	-1.43858	-0.524643	0.156399	0.547063	1	1907.01	-1.43804	-0.524105	0.156827	0.426707	1	1907.01	-1.69556	-0.761763	0.0396056	0.162473	1	PFWH6_RS01445	abortive infection protein	WP_003171063.1	PFWH6_0301						87120	1699.23	2042.82	5944.58	90437	2114.78	2548.08	6758.51	57920	1400.5	1803.67	4252.71	57625	1335.38	1679.85	3848.43	107185	1688.93	2185.99	5144.11
PFWH6_RS01450	NZ_CM001025_mod	329392..330651	1408.48	-1.13874	-0.187434	0.602511	0.895865	1	2072.45	1.31443	0.394434	0.273095	0.568634	1	2021.72	1.18149	0.240607	0.503785	0.722746	1	PFWH6_RS01450	hypothetical protein	WP_042944041.1							50450	1368.23	1644.89	3442.42	44556	1448.73	1745.56	3329.75	43392	1458.91	1878.89	3186.01	35379	1140	1434.06	2362.75	70254	1539.26	1992.27	3371.69
PFWH6_RS01455	NZ_CM001025_mod	330819..331460	38.5635	1.00628	0.00902926	0.974775	0.996348	1	47.7786	1.23641	0.306152	0.283529	0.57899	1	39.4655	-1.05877	-0.0823907	0.77299	0.893375	1	PFWH6_RS01455	NAD-dependent DNA ligase	WP_003171066.1	PFWH6_0303				0016874 // ligase activity (GO_REF:nd [ND])		597	31.7766	38.2019	40.7359	580	37.0123	44.5957	43.3444	554	36.5564	47.0801	40.6768	604	38.1972	48.0502	40.3376	952	40.9369	52.9846	45.6891
PFWH6_RS01460	NZ_CM001025_mod	complement(331853..334225)	115.636	1.10755	0.14737	0.612845	0.897042	1	130.703	1.25058	0.322598	0.268007	0.562539	1	136.632	1.19883	0.261623	0.368986	0.618868	1	PFWH6_RS01460	DEAD/DEAH box helicase	WP_003171068.1	PFWH6_0304				0005524 // ATP binding (GO_REF:nd [ND]) /// 0004386 // helicase activity (GO_REF:nd [ND]) /// 0003677 // DNA binding (GO_REF:nd [ND])		6119	88.1153	105.932	417.526	5753	99.323	119.673	429.931	6273	111.987	144.225	460.588	5852	100.124	125.95	390.82	11587	134.799	174.47	556.093
PFWH6_RS01465	NZ_CM001025_mod	complement(334694..335671)	4.64981	1.45681	0.542813	0.0893757	0.411444	1	3.81856	1.16986	0.226332	0.484191	0.744459	1	3.62864	1.02286	0.0326044	0.91956	0.966984	1	PFWH6_RS01465	integrase	WP_003171070.1	PFWH6_0306		0006310 // DNA recombination (GO_REF:nd [ND]) /// 0015074 // DNA integration (GO_REF:nd [ND])		0003677 // DNA binding (GO_REF:nd [ND])		89	3.10971	3.73849	6.07286	62	2.5972	3.12934	4.63337	90	3.89845	5.02073	6.60815	117	4.85709	6.10998	7.81373	184	5.19388	6.72244	8.83068
PFWH6_RS01470	NZ_CM001025_mod	336818..338806	72.9547	1.03566	0.0505563	0.829286	0.964748	1	90.3907	1.28051	0.356721	0.128135	0.386973	1	91.143	1.18323	0.242735	0.300441	0.550681	1	PFWH6_RS01470	ATPase AAA	WP_003171071.1	PFWH6_0307				0005524 // ATP binding (GO_REF:nd [ND])		3598	61.8152	74.3142	245.507	3115	64.1618	77.3078	232.789	3414	72.7138	93.6465	250.669	3484	71.1169	89.4615	232.676	5406	75.0333	97.1157	259.449
PFWH6_RS01475	NZ_CM001025_mod	complement(338816..340138)	59.2779	-1.11669	-0.159228	0.497115	0.846662	1	60.658	-1.0904	-0.124851	0.594588	0.815085	1	67.6017	-1.06708	-0.0936727	0.689484	0.844488	1	PFWH6_RS01475	integrase	WP_003171072.1	PFWH6_0308	intS	0006310 // DNA recombination (GO_REF:nd [ND]) /// 0015074 // DNA integration (GO_REF:nd [ND])		0003677 // DNA binding (GO_REF:nd [ND])		2209	57.0564	68.5932	150.73	1983	61.4067	73.9883	148.193	1929	61.7676	79.5491	141.635	1849	56.7423	71.3789	123.484	2843	59.3239	76.783	136.444
PFWH6_RS01480	NZ_CM001025_mod	complement(340310..340385)	23.5896	-1.09017	-0.124551	0.793191	0.960984	1	42.9566	1.71736	0.780191	0.0965446	0.335109	1	30.5743	1.11664	0.159162	0.735995	0.872888	1	PFWH6_RS01480			PFWH6_tRNA52						57	25.6289	30.8111	3.88936	36	19.4063	23.3824	2.69034	45	25.0834	32.3044	3.30408	59	31.5187	39.6489	3.94026	39	14.1665	18.3358	1.87172
PFWH6_RS01485	NZ_CM001025_mod	complement(340507..341883)	116.585	1.05383	0.0756431	0.77275	0.95712	1	132.093	1.18556	0.245567	0.348532	0.637327	1	156.462	1.28997	0.367341	0.160701	0.382132	1	PFWH6_RS01485	HlyD family type I secretion periplasmic adaptor subunit	WP_042944044.1	PFWH6_0309	hlyD	0009306 // protein secretion (GO_REF:nd [ND])	0016021 // integral to membrane (GO_REF:nd [ND])	0008565 // protein transporter activity (GO_REF:nd [ND])		4069	100.977	121.395	277.646	3260	96.9922	116.865	243.625	4234	130.258	167.757	310.877	3243	95.6186	120.283	216.581	6179	123.879	160.336	296.548
PFWH6_RS01490	NZ_CM001025_mod	complement(341873..344025)	267.727	1.00925	0.0132833	0.967459	0.993792	1	305.451	1.14204	0.191614	0.556207	0.790996	1	329.962	1.13578	0.183679	0.572661	0.771662	1	PFWH6_RS01490	ABC transporter				0006508 // proteolysis (GO_REF:nd [ND]) /// 0055085 // transmembrane transport (GO_REF:nd [ND])	0016021 // integral to membrane (GO_REF:nd [ND])	0005524 // ATP binding (GO_REF:nd [ND]) /// 0008233 // peptidase activity (GO_REF:nd [ND]) /// 0042626 // ATPase activity, coupled to transmembrane movement of substances (GO_REF:nd [ND])		14425	228.95	275.244	984.281	12942	246.269	296.727	967.178	14788	290.974	374.739	1085.79	12808	241.528	303.83	855.37	21110	270.68	350.342	1013.13
PFWH6_RS01495	NZ_CM001025_mod	complement(344070..345422)	232.08	-1.44568	-0.531749	0.106098	0.456779	1	232.08	-1.55255	-0.634643	0.0538012	0.244392	1	232.08	-1.67219	-0.741735	0.0241964	0.115457	1	PFWH6_RS01495	channel protein TolC	WP_003171076.1	PFWH6_0312	tolC	0006810 // transport (GO_REF:nd [ND])	0019867 // outer membrane (GO_REF:nd [ND])	0005215 // transporter activity (GO_REF:nd [ND])		8487	214.351	257.693	579.105	8250	249.81	300.993	616.537	5515	172.678	222.388	404.933	5390	161.741	203.462	359.966	9907	202.142	261.633	475.465
PFWH6_RS01500	NZ_CM001025_mod	345754..347499	282.42	-1.39682	-0.482145	0.121737	0.488622	1	282.42	-1.51099	-0.59549	0.0559854	0.249667	1	282.42	-1.80872	-0.854972	0.00607079	0.0446182	1	PFWH6_RS01500	hypothetical protein	WP_003171079.1	PFWH6_0314		0007229 // integrin-mediated signaling pathway (GO_REF:nd [ND])		0005509 // calcium ion binding (GO_REF:nd [ND])		15001	293.592	352.957	1023.58	11560	271.248	326.824	863.898	9722	235.885	303.791	713.827	9840	228.813	287.835	657.155	13670	216.141	279.751	656.062
PFWH6_RS01505	NZ_CM001025_mod	347600..348020	297.683	-1.12554	-0.170615	0.621035	0.899346	1	294.094	-1.49909	-0.584085	0.0907116	0.324837	1	324.345	-1.1169	-0.159499	0.643946	0.818819	1	PFWH6_RS01505	type I secretion C-terminal target domain-containing protein	WP_042944046.1	PFWH6_0315				0005509 // calcium ion binding (GO_REF:nd [ND])		4525	367.287	441.552	308.76	2270	220.901	266.161	169.641	3180	319.988	412.105	233.488	4001	385.848	485.377	267.203	2855	187.213	242.31	137.019
PFWH6_RS01510	NZ_CM001025_mod	348145..348483	56.7244	-1.26301	-0.336872	0.28659	0.703694	1	92.5529	1.47159	0.557376	0.0770582	0.299833	1	74.6572	1.08602	0.119046	0.705874	0.853068	1	PFWH6_RS01510	tryptophan synthase subunit beta	WP_003171083.1	PFWH6_0316						538	54.2314	65.1971	36.7101	490	59.2174	71.3504	36.6185	490	61.2329	78.8605	35.9777	432	51.7385	65.0844	28.8507	468	38.1117	49.3281	22.4606
PFWH6_RS01515	NZ_CM001025_mod	complement(348539..350485)	59.8681	1.01963	0.0280436	0.906822	0.9833	1	58.434	-1.00603	-0.00867139	0.97114	0.988554	1	67.0161	1.04595	0.0648124	0.786746	0.901883	1	PFWH6_RS01515	hypothetical protein	WP_003171084.1	PFWH6_0317		0007165 // signal transduction (GO_REF:nd [ND])	0016021 // integral to membrane (GO_REF:nd [ND])	0004871 // signal transducer activity (GO_REF:nd [ND])		2998	52.618	63.2574	204.567	2480	52.1842	62.8761	185.335	3105	67.5591	87.0079	227.981	2705	56.4067	70.9568	180.651	3924	55.6385	72.013	188.324
PFWH6_RS01520	NZ_CM001025_mod	complement(350497..351213)	215.419	-1.03333	-0.0473075	0.865575	0.975129	1	273.057	1.21255	0.278044	0.319739	0.612932	1	253.116	1.03587	0.0508366	0.85564	0.932804	1	PFWH6_RS01520	periplasmic protein	WP_042945546.1	PFWH6_0318		0006508 // proteolysis (GO_REF:nd [ND])	0016021 // integral to membrane (GO_REF:nd [ND])	0046872 // metal ion binding (GO_REF:nd [ND]) /// 0008233 // peptidase activity (GO_REF:nd [ND]) /// 0005515 // protein binding (GO_REF:nd [ND])		4467	212.895	255.942	304.803	3239	185.074	222.993	242.056	4665	275.626	354.973	342.522	2779	157.362	197.953	185.593	5539	213.268	276.032	265.832
PFWH6_RS01525	NZ_CM001025_mod	351481..352452	5.31687	-1.15547	-0.208475	0.484307	0.842037	1	7.0019	1.16669	0.222425	0.453927	0.723805	1	7.71071	1.18423	0.243949	0.409276	0.653882	1	PFWH6_RS01525	cellulose synthase operon protein YhjQ	WP_003171086.1	PFWH6_0319	wssA	0051301 // cell division (GO_REF:nd [ND])				161	5.66015	6.80464	10.9857	118	4.97358	5.99261	8.81834	130	5.66585	7.29693	9.54511	111	4.63646	5.83243	7.41303	184	5.22594	6.76394	8.83068
PFWH6_RS01530	NZ_CM001025_mod	complement(352681..353868)	9.3722	-1.0519	-0.073004	0.806757	0.961567	1	10.9342	1.11794	0.160845	0.589934	0.812092	1	13.6644	1.28037	0.356563	0.230521	0.473284	1	PFWH6_RS01530	SAM-dependent methyltransferase	WP_003171087.1	PFWH6_0320		0032259 // methylation (GO_REF:nd [ND])		0008168 // methyltransferase activity (GO_REF:nd [ND])		311	8.94566	10.7545	21.2209	248	8.55241	10.3047	18.5335	237	8.45124	10.8842	17.4015	332	11.3462	14.273	22.1723	358	8.31916	10.7675	17.1814
PFWH6_RS01535	NZ_CM001025_mod	complement(353849..354538)	55.7019	1.01001	0.0143723	0.959387	0.992805	1	78.1475	1.3975	0.482844	0.0869218	0.318639	1	86.9156	1.43351	0.519548	0.0652908	0.219305	1	PFWH6_RS01535	ABC transporter permease	WP_003171089.1	PFWH6_0321	artM	0006810 // transport (GO_REF:nd [ND])	0005886 // plasma membrane (GO_REF:nd [ND]) /// 0016021 // integral to membrane (GO_REF:nd [ND])	0005215 // transporter activity (GO_REF:nd [ND])		953	47.1968	56.74	65.0273	872	51.7751	62.3832	65.166	1113	68.3336	88.0053	81.7208	760	44.7192	56.2545	50.7559	1351	54.0529	69.9607	64.8383
PFWH6_RS01540	NZ_CM001025_mod	complement(354538..355230)	45.4059	1.07599	0.105665	0.701158	0.935422	1	57.2302	1.35006	0.43302	0.11568	0.368466	1	56.5598	1.21863	0.285258	0.299835	0.550451	1	PFWH6_RS01540	ABC transporter permease	WP_042944049.1	PFWH6_0322	artQ	0006810 // transport (GO_REF:nd [ND])	0005886 // plasma membrane (GO_REF:nd [ND]) /// 0016021 // integral to membrane (GO_REF:nd [ND])	0005215 // transporter activity (GO_REF:nd [ND])		732	36.095	43.3934	49.9476	669	39.55	47.6533	49.9955	936	57.2178	73.6895	68.7248	644	37.7296	47.4619	43.0089	1036	41.2704	53.4164	49.7205
PFWH6_RS01545	NZ_CM001025_mod	complement(355305..356057)	563.878	1.19219	0.253613	0.413631	0.799438	1	419.437	-1.43023	-0.516245	0.0961945	0.335042	1	419.437	-1.31742	-0.397717	0.199903	0.436514	1	PFWH6_RS01545	amino acid ABC transporter	WP_003171091.1	PFWH6_0323	artI					9883	448.5	539.187	674.36	7175	390.373	470.356	536.2	8131	457.443	589.131	597.01	12586	678.613	853.661	840.544	15154	555.578	719.085	727.283
PFWH6_RS01550	NZ_CM001025_mod	complement(356071..356844)	31.7037	-1.07564	-0.105198	0.732924	0.946273	1	30.6775	-1.46077	-0.546728	0.0771097	0.299833	1	30.6775	-1.4506	-0.536653	0.0822408	0.254501	1	PFWH6_RS01550	ATP-binding protein	WP_003171092.1	PFWH6_0324	hisP	0003333 // amino acid transmembrane transport (GO_REF:nd [ND]) /// 1902358		0005524 // ATP binding (GO_REF:nd [ND]) /// 0015419 // sulfate transmembrane-transporting ATPase activity (GO_REF:nd [ND]) /// 0015426 // polar-amino acid-transporting ATPase activity (GO_REF:nd [ND])	EC:3.6.3.25, EC:3.6.3.21	626	27.6377	33.2261	42.7147	637	33.7172	40.6255	47.6041	443	24.2466	31.2267	32.5268	586	30.7387	38.6678	39.1355	1125	40.1258	51.9349	53.9919
PFWH6_RS01555	NZ_CM001025_mod	357398..358788	38.9281	1.35084	0.433859	0.193382	0.594168	1	39.702	1.39958	0.484989	0.146086	0.412468	1	41.0449	1.31003	0.389605	0.242821	0.488372	1	PFWH6_RS01555	gamma-aminobutyrate transporter		PFWH6_0325	gabP	0015812 // gamma-aminobutyric acid transport (GO_REF:nd [ND]) /// 0003333 // amino acid transmembrane transport (GO_REF:nd [ND])	0016021 // integral to membrane (GO_REF:nd [ND])	0015185 // gamma-aminobutyric acid transmembrane transporter activity (GO_REF:nd [ND])		911	22.38	26.9052	62.1615	995	29.3055	35.3099	74.358	1551	47.236	60.8342	113.88	1405	41.009	51.5872	93.8316	1438	28.5394	36.9385	69.0136
PFWH6_RS01560	NZ_CM001025_mod	complement(358859..359272)	27.0037	-1.14066	-0.189874	0.52328	0.861899	1	32.4585	1.07309	0.101766	0.732142	0.887199	1	27.0037	-1.23018	-0.298871	0.315347	0.56609	1	PFWH6_RS01560	hypothetical protein	WP_003171095.1	PFWH6_0327						339	27.9813	33.6391	23.1314	263	26.0261	31.3585	19.6544	371	37.9631	48.8919	27.2403	210	20.5944	25.9067	14.0247	317	21.1384	27.3594	15.2137
PFWH6_RS01565	NZ_CM001025_mod	359580..359795	20.7012	-1.10371	-0.142361	0.663816	0.921379	1	20.7302	-1.08173	-0.113342	0.730356	0.886829	1	29.3089	1.18497	0.244856	0.451623	0.685395	1	PFWH6_RS01565	antitoxin	WP_042945548.1							92	14.5547	17.4976	6.27756	141	26.7435	32.223	10.5372	119	23.339	30.0577	8.73744	109	20.4881	25.773	7.27946	143	18.2766	23.6554	6.86297
PFWH6_RS01570	NZ_CM001025_mod	359894..360859	7.67055	1.24758	0.31913	0.297183	0.712293	1	7.18379	1.149	0.200373	0.514863	0.763779	1	8.07491	1.191	0.252174	0.410234	0.654682	1	PFWH6_RS01570	arsenic resistance protein	WP_003171096.1	PFWH6_0328			0016021 // integral to membrane (GO_REF:nd [ND])	0015297 // antiporter activity (GO_REF:nd [ND]) /// 0015103 // inorganic anion transmembrane transporter activity (GO_REF:nd [ND])		160	5.65994	6.80438	10.9175	127	5.38617	6.48973	9.49093	166	7.2798	9.37549	12.1884	154	6.47252	8.1421	10.2847	324	9.25935	11.9844	15.5497
PFWH6_RS01575	NZ_CM001025_mod	360947..362554	47.9366	1.19545	0.257551	0.424023	0.806362	1	76.7896	1.87625	0.907853	0.00481467	0.0529151	1	83.6392	1.893	0.920673	0.00424168	0.0344455	1	PFWH6_RS01575	membrane protein	WP_003171097.1	PFWH6_0329			0016021 // integral to membrane (GO_REF:nd [ND])			1677	35.6382	42.8442	114.429	1424	36.2808	43.7144	106.418	2103	55.4041	71.3536	154.41	1454	36.712	46.1818	97.104	3011	51.6937	66.9072	144.506
PFWH6_RS01580	NZ_CM001025_mod	complement(362762..362837)	0.178072	2.99429	1.58221	0.615704	0.898016	1	0.890847	15.7091	3.97353	0.180052	0.457526	1	0.316334	4.92465	2.30002	0.451568	0.685395	1	PFWH6_RS01580			PFWH6_tRNA51						0	0	0	0	0	0	0	0	0	0	0	0	1	0.534215	0.672015	0.0667841	0	0	0	0
PFWH6_RS01585	NZ_CM001025_mod	complement(362941..363213)	217.906	-1.18879	-0.249493	0.405525	0.795217	1	217.906	-1.27338	-0.348668	0.24537	0.538322	1	217.906	-1.39608	-0.481383	0.108643	0.301254	1	PFWH6_RS01585	Fe(2+)-trafficking protein	WP_003171098.1	PFWH6_0330				0005506 // iron ion binding (GO_REF:nd [ND])		1639	205.156	246.639	111.836	1537	230.656	277.915	114.863	1829	283.818	365.522	134.292	1094	162.699	204.667	73.0618	1643	166.145	215.042	78.8522
PFWH6_RS01590	NZ_CM001025_mod	complement(363210..364203)	87.4325	-1.04169	-0.0589217	0.835201	0.968058	1	87.4171	-1.04553	-0.0642363	0.820638	0.927508	1	95.714	-1.03094	-0.0439595	0.876649	0.943019	1	PFWH6_RS01590	adenine glycosylase		PFWH6_0331	mutY	0006284 // base-excision repair (GO_REF:nd [ND])		0019104 // DNA N-glycosylase activity (GO_REF:nd [ND]) /// 0003677 // DNA binding (GO_REF:nd [ND])	EC:3.2.2	2513	86.3922	103.861	171.473	1848	76.1673	91.7732	138.104	1937	82.5528	106.318	142.222	1880	76.7893	96.5972	125.554	3707	102.955	133.255	177.909
PFWH6_RS01595	NZ_CM001025_mod	complement(364276..366492)	128.497	1.02272	0.0324044	0.92292	0.9873	1	128.855	1.02725	0.0387942	0.907789	0.964757	1	132.993	-1.01889	-0.0269991	0.935747	0.972432	1	PFWH6_RS01595	cell envelope biogenesis protein AsmA	WP_003171101.1	PFWH6_0333	asmA					6789	104.643	125.801	463.243	6489	119.913	144.482	484.934	5827	111.344	143.398	427.841	7878	144.271	181.486	526.125	10430	129.877	168.1	500.565
PFWH6_RS01600	NZ_CM001025_mod	366816..368477	49.2602	-1.27647	-0.352155	0.263657	0.677327	1	49.2602	-1.32761	-0.408835	0.194569	0.476854	1	49.2602	-1.69077	-0.757684	0.0162275	0.0883257	1	PFWH6_RS01600	MFS transporter	WP_003171102.1	PFWH6_0334		0055085 // transmembrane transport (GO_REF:nd [ND])	0016021 // integral to membrane (GO_REF:nd [ND])			2262	46.5083	55.9123	154.346	2110	52.0121	62.6688	157.684	2075	52.8902	68.1161	152.355	1594	38.9392	48.9835	106.454	2249	37.3569	48.3511	107.936
PFWH6_RS01605	NZ_CM001025_mod	368666..369259	134.943	-1.42941	-0.515417	0.0815811	0.389602	1	134.943	-1.61903	-0.695128	0.018924	0.130239	1	134.943	-1.42915	-0.515161	0.0817134	0.253599	1	PFWH6_RS01605	imidazoleglycerol-phosphate dehydratase	WP_003171103.1	PFWH6_0335	hisB	0000105 // histidine biosynthetic process (GO_REF:nd [ND])	0005737 // cytoplasm (GO_REF:nd [ND])	0004424 // imidazoleglycerol-phosphate dehydratase activity (GO_REF:nd [ND])	EC:4.2.1.19	2688	154.636	185.904	183.414	1671	115.251	138.864	124.877	1653	117.889	151.827	121.37	1594	108.951	137.055	106.454	1996	92.7656	120.067	95.7936
PFWH6_RS01610	NZ_CM001025_mod	369259..369897	100.878	-1.2413	-0.311857	0.193182	0.594071	1	105.793	-1.06282	-0.087896	0.713817	0.880318	1	100.878	-1.26748	-0.341967	0.153611	0.371102	1	hisH	imidazole glycerol phosphate synthase subunit HisH	WP_003171104.1	PFWH6_0336	hisH	0006541 // glutamine metabolic process (GO_REF:nd [ND]) /// 0000105 // histidine biosynthetic process (GO_REF:nd [ND])	0005737 // cytoplasm (GO_REF:nd [ND])	0000107 // imidazoleglycerol-phosphate synthase activity (GO_REF:nd [ND])	EC:2.4.2	1960	104.815	126.009	133.739	1512	96.9402	116.802	112.994	1515	100.438	129.352	111.237	1353	85.9659	108.141	90.3588	2017	87.14	112.785	96.8015
PFWH6_RS01615	NZ_CM001025_mod	369898..370155	22.5706	-1.26206	-0.335781	0.26009	0.672056	1	24.9449	-1.01335	-0.0191367	0.948747	0.980131	1	22.5706	-1.22777	-0.296036	0.320053	0.569673	1	PFWH6_RS01615	1-(5-phosphoribosyl)-5-((5-phosphoribosylamino)methylideneamino)imidazole-4-carboxamide isomerase	WP_003171105.1	PFWH6_0337				0016853 // isomerase activity (GO_REF:nd [ND])		143	18.9402	22.7699	9.75751	165	26.201	31.5693	12.3307	127	20.8532	26.8563	9.32483	140	22.0312	27.7141	9.34977	161	17.2274	22.2974	7.72684
PFWH6_RS01620	NZ_CM001025_mod	370195..370932	156.059	-1.27654	-0.352235	0.19056	0.59237	1	156.059	-1.75747	-0.813501	0.00252983	0.0336098	1	156.059	-1.67152	-0.741157	0.00590755	0.0439307	1	PFWH6_RS01620	1-(5-phosphoribosyl)-5-((5-phosphoribosylamino)methylideneamino)imidazole-4-carboxamide isomerase	WP_003171106.1	PFWH6_0338		0000105 // histidine biosynthetic process (GO_REF:nd [ND])	0005737 // cytoplasm (GO_REF:nd [ND])	0003949 // 1-(5-phosphoribosyl)-5-[(5-phosphoribosylamino)methylideneamino]imidazole-4-carboxamide isomerase activity (GO_REF:nd [ND])	EC:5.3.1.16	3361	155.626	187.093	229.336	2819	156.492	188.555	210.669	2625	150.682	194.06	192.738	2598	142.926	179.794	173.505	3146	117.683	152.318	150.985
PFWH6_RS01625	NZ_CM001025_mod	370942..371712	38.385	-1.44803	-0.534093	0.0660176	0.349691	1	38.385	-1.30395	-0.382894	0.187716	0.467532	1	38.385	-1.23718	-0.30706	0.290028	0.539014	1	PFWH6_RS01625	imidazole glycerol phosphate synthase cyclase subunit	WP_003171107.1	PFWH6_0339	hisF	0000105 // histidine biosynthetic process (GO_REF:nd [ND])	0005737 // cytoplasm (GO_REF:nd [ND])	0000107 // imidazoleglycerol-phosphate synthase activity (GO_REF:nd [ND]) /// 0016829 // lyase activity (GO_REF:nd [ND]) /// 0016853 // isomerase activity (GO_REF:nd [ND])	EC:2.4.2	767	33.9946	40.8683	52.3358	805	42.7755	51.5397	60.159	495	27.1981	35.0279	36.3448	674	35.4924	44.6476	45.0125	734	26.2818	34.0165	35.2267
PFWH6_RS01630	NZ_CM001025_mod	371780..372535	21.6166	-1.09858	-0.135635	0.607895	0.896344	1	24.2648	1.04002	0.0566096	0.830492	0.931399	1	21.1034	-1.24455	-0.315623	0.233035	0.476216	1	PFWH6_RS01630	amino acid ABC transporter substrate-binding protein	WP_003171108.1	PFWH6_0340						453	20.476	24.6162	30.9102	401	21.7308	26.1832	29.9674	420	23.5351	30.3103	30.838	430	23.0928	29.0496	28.7171	499	18.2218	23.5845	23.9484
PFWH6_RS01635	NZ_CM001025_mod	complement(372650..373423)	23.1153	-1.12873	-0.174696	0.530789	0.866623	1	24.8101	-1.04612	-0.0650534	0.815596	0.924397	1	28.6832	1.01446	0.0207153	0.940669	0.975597	1	PFWH6_RS01635	hypothetical protein	WP_003171109.1	PFWH6_0341	yibQ	0005975 // carbohydrate metabolic process (GO_REF:nd [ND])		0016810 // hydrolase activity, acting on carbon-nitrogen (but not peptide) bonds (GO_REF:nd [ND])		534	23.5759	28.343	36.4371	428	22.6546	27.2963	31.9852	491	26.8738	34.6101	36.0511	391	20.51	25.8005	26.1126	602	21.4718	27.791	28.8917
PFWH6_RS01640	NZ_CM001025_mod	complement(373425..374738)	123.574	-1.18941	-0.250248	0.314044	0.729681	1	124.788	-1.10119	-0.139063	0.575891	0.805066	1	137.912	-1.09324	-0.128606	0.604828	0.789254	1	PFWH6_RS01640	peptidase S41	WP_003171110.1	PFWH6_0342	prc	0006508 // proteolysis (GO_REF:nd [ND])		0008236 // serine-type peptidase activity (GO_REF:nd [ND]) /// 0005515 // protein binding (GO_REF:nd [ND])		4769	124.023	149.1	325.41	3949	123.125	148.352	295.115	3670	118.32	152.382	269.466	4157	128.444	161.576	277.621	4912	103.199	133.571	235.741
PFWH6_RS01645	NZ_CM001025_mod	complement(374769..376064)	64.2382	-1.06129	-0.0858153	0.740976	0.949391	1	76.1477	1.11536	0.157513	0.544017	0.78287	1	84.1149	1.12698	0.172468	0.506288	0.72457	1	PFWH6_RS01645	peptidase M23	WP_017529552.1	PFWH6_0343				0016787 // hydrolase activity (GO_REF:nd [ND])		2211	58.2978	70.0857	150.866	2020	63.8557	76.939	150.958	2081	68.0229	87.6052	152.795	1886	59.0835	74.3241	125.955	3080	65.6082	84.9168	147.818
PFWH6_RS01650	NZ_CM001025_mod	complement(376321..377847)	221.239	-1.14947	-0.200975	0.490892	0.844644	1	221.239	-1.36745	-0.451489	0.12179	0.378388	1	221.239	-1.45187	-0.53791	0.0652375	0.219305	1	PFWH6_RS01650	2,3-bisphosphoglycerate-independent phosphoglycerate mutase	WP_003171115.1	PFWH6_0344	yibO	0006096 // glycolysis (GO_REF:nd [ND]) /// 0006007 // glucose catabolic process (GO_REF:nd [ND])	0005737 // cytoplasm (GO_REF:nd [ND])	0030145 // manganese ion binding (GO_REF:nd [ND]) /// 0046537 // 2,3-bisphosphoglycerate-independent phosphoglycerate mutase activity (GO_REF:nd [ND])		10053	224.97	270.459	685.96	8107	217.508	262.072	605.85	7240	200.857	258.68	531.589	9288	246.952	310.653	620.29	11126	201.147	260.344	533.968
PFWH6_RS01655	NZ_CM001025_mod	377999..378412	67.1773	-1.27286	-0.348077	0.293341	0.709483	1	67.1773	-1.13352	-0.180805	0.585263	0.808887	1	71.2886	-1.15371	-0.206283	0.533214	0.743577	1	PFWH6_RS01655	sulfurtransferase	WP_003171117.1	PFWH6_0345	yibN		0016021 // integral to membrane (GO_REF:nd [ND])	0004792 // thiosulfate sulfurtransferase activity (GO_REF:nd [ND])	EC:2.8.1.1	683	56.3753	67.7744	46.6041	788	77.9792	93.9563	58.8886	705	72.1402	92.9077	51.7638	528	51.7801	65.1368	35.262	778	51.879	67.1471	37.3384
PFWH6_RS01660	NZ_CM001025_mod	378414..378668	75.4682	-1.43943	-0.525496	0.0628917	0.340376	1	75.4682	-1.49097	-0.576249	0.0418636	0.209172	1	75.4682	-1.52679	-0.610505	0.0307642	0.136937	1	PFWH6_RS01660	glutaredoxin 3	WP_003171118.1	PFWH6_0346	grxC	0055114 // oxidation-reduction process (GO_REF:nd [ND]) /// 0045454 // cell redox homeostasis (GO_REF:nd [ND])	0005623 // cell (GO_REF:nd [ND])	0009055 // electron carrier activity (GO_REF:nd [ND]) /// 0015035 // protein disulfide oxidoreductase activity (GO_REF:nd [ND])		612	82.0125	98.5954	41.7594	429	68.924	83.0457	32.0599	381	63.2955	81.5169	27.9745	391	62.2538	78.3122	26.1126	478	51.7488	66.9785	22.9406
PFWH6_RS01665	NZ_CM001025_mod	378704..379183	965.696	-1.23849	-0.308585	0.371674	0.777093	1	965.696	-1.68821	-0.755493	0.0287578	0.165995	1	965.696	-1.3986	-0.483985	0.161189	0.382756	1	PFWH6_RS01665	preprotein translocase subunit SecB	WP_003171119.1	PFWH6_0347	secB	0006457 // protein folding (GO_REF:nd [ND]) /// 0051262 // protein tetramerization (GO_REF:nd [ND]) /// 0015031 // protein transport (GO_REF:nd [ND])	0005737 // cytoplasm (GO_REF:nd [ND])	0051082 // unfolded protein binding (GO_REF:nd [ND])		15945	1135.15	1364.67	1088	9329	796.246	959.387	697.172	10761	949.729	1223.13	790.115	10448	883.734	1111.69	697.76	14051	808.125	1045.96	674.347
PFWH6_RS01670	NZ_CM001025_mod	complement(379304..379759)	26.9493	-1.16905	-0.225336	0.368904	0.773753	1	38.1909	1.28399	0.360635	0.148906	0.416529	1	36.7999	1.12393	0.168556	0.499584	0.719291	1	PFWH6_RS01670	tRNA (cytosine(34)-2'-O)-methyltransferase TrmL	WP_003171120.1	PFWH6_0348	yibK	0030488 // tRNA methylation (GO_REF:nd [ND])	0005737 // cytoplasm (GO_REF:nd [ND])	0003723 // RNA binding (GO_REF:nd [ND]) /// 0008175 // tRNA methyltransferase activity (GO_REF:nd [ND]) /// 0008757 // S-adenosylmethionine-dependent methyltransferase activity (GO_REF:nd [ND])	EC:2.1.1	326	24.4299	29.3696	22.2444	328	29.4688	35.5066	24.512	341	31.6795	40.7993	25.0375	253	22.5261	28.3367	16.8964	380	23.0055	29.776	18.2373
PFWH6_RS01675	NZ_CM001025_mod	379758..380198	8.96843	-1.48379	-0.569284	0.134477	0.510059	1	9.61284	-1.0247	-0.0352086	0.92584	0.971371	1	8.96843	-1.2374	-0.307315	0.416522	0.659935	1	PFWH6_RS01675	hypothetical protein	WP_003171121.1	PFWH6_0349						102	7.9037	9.50183	6.95991	108	10.0332	12.0889	8.07102	72	6.91643	8.90752	5.28652	100	9.20642	11.5812	6.67841	69	4.3194	5.5906	3.3115
PFWH6_RS01680	NZ_CM001025_mod	complement(380648..382084)	21.5133	1.47682	0.562491	0.103857	0.451202	1	21.4889	1.49585	0.580965	0.0931694	0.329315	1	27.4797	1.75277	0.80964	0.0191535	0.0996123	1	glnG	nitrogen regulation protein NR(I)	WP_003171122.1	PFWH6_0350	glnG	0006808 // regulation of nitrogen utilization (GO_REF:nd [ND]) /// 0006355 // regulation of transcription, DNA-dependent (GO_REF:nd [ND]) /// 0000160 // phosphorelay signal transduction system (GO_REF:nd [ND])	0005622 // intracellular (GO_REF:nd [ND])	0000156 // phosphorelay response regulator activity (GO_REF:nd [ND]) /// 0005524 // ATP binding (GO_REF:nd [ND]) /// 0043565 // sequence-specific DNA binding (GO_REF:nd [ND]) /// 0008134 // transcription factor binding (GO_REF:nd [ND])		532	12.651	15.209	36.3007	466	13.2856	16.0077	34.825	675	19.8992	25.6277	49.5611	915	25.852	32.5205	61.1074	978	18.7886	24.3181	46.937
PFWH6_RS01685	NZ_CM001025_mod	complement(382081..383166)	17.2925	1.27864	0.35461	0.277626	0.692142	1	23.6384	1.75648	0.812686	0.0127612	0.10234	1	23.2627	1.57227	0.652854	0.0453473	0.177539	1	PFWH6_RS01685	PAS domain-containing sensor histidine kinase	WP_003171123.1	PFWH6_0351	glnL	0023014 // signal transduction by phosphorylation (GO_REF:nd [ND]) /// 0006355 // regulation of transcription, DNA-dependent (GO_REF:nd [ND]) /// 0018106 // peptidyl-histidine phosphorylation (GO_REF:nd [ND]) /// 0000160 // phosphorelay signal transduction system (GO_REF:nd [ND])	0005622 // intracellular (GO_REF:nd [ND])	0005524 // ATP binding (GO_REF:nd [ND]) /// 0000155 // phosphorelay sensor kinase activity (GO_REF:nd [ND])	EC:2.7.3	406	12.7751	15.3582	27.7032	300	11.3173	13.6361	22.4195	455	17.7488	22.8583	33.4079	441	16.4869	20.7397	29.4518	694	17.6418	22.8338	33.307
PFWH6_RS01690	NZ_CM001025_mod	complement(383509..384087)	39.1291	1.00952	0.0136657	0.960608	0.992805	1	39.4724	1.01144	0.0164136	0.952756	0.981025	1	51.8981	1.22045	0.287418	0.29822	0.549531	1	PFWH6_RS01690	hypothetical protein	WP_050784824.1	PFWH6_0352						521	30.7488	36.9662	35.5501	556	39.3414	47.402	41.5508	496	36.2904	46.7376	36.4183	465	32.6065	41.0173	31.0546	1017	48.4903	62.7611	48.8087
PFWH6_RS01695	NZ_CM001025_mod	complement(384224..384763)	15.4128	-1.05155	-0.0725219	0.793401	0.960984	1	14.2009	-1.33463	-0.416441	0.136432	0.400656	1	14.3469	-1.21618	-0.282351	0.30911	0.560292	1	PFWH6_RS01695	chorismate mutase	WP_003171126.1	PFWH6_0353		0046417 // chorismate metabolic process (GO_REF:nd [ND])		0004106 // chorismate mutase activity (GO_REF:nd [ND])	EC:5.4.99.5	251	15.8836	19.0953	17.1268	165	12.5182	15.0831	12.3307	210	16.4746	21.2172	15.419	232	17.4431	21.9426	15.4939	241	12.3207	15.9467	11.5663
PFWH6_RS01700	NZ_CM001025_mod	385195..385431	2.68564	-1.10206	-0.140199	0.82183	0.963226	1	2.97687	1.03611	0.0511721	0.934599	0.974727	1	2.50771	-1.34617	-0.428865	0.495229	0.71631	1	PFWH6_RS01700	hypothetical protein	WP_003171127.1	PFWH6_0354						18	2.59533	3.12011	1.22822	14	2.4201	2.91595	1.04624	21	3.7537	4.8343	1.5419	19	3.25488	4.09447	1.2689	9	1.04835	1.35688	0.431935
PFWH6_RS01705	NZ_CM001025_mod	complement(385507..386913)	508.039	-1.17198	-0.228954	0.481719	0.841208	1	508.039	-1.81068	-0.856529	0.00849821	0.0781072	1	508.039	-2.14467	-1.10075	0.000719641	0.00959668	1	glnA	type I glutamate--ammonia ligase	WP_003171128.1	PFWH6_0355	glnA	0009399 // nitrogen fixation (GO_REF:nd [ND]) /// 0006542 // glutamine biosynthetic process (GO_REF:nd [ND])	0005737 // cytoplasm (GO_REF:nd [ND])	0005524 // ATP binding (GO_REF:nd [ND]) /// 0004356 // glutamate-ammonia ligase activity (GO_REF:nd [ND])	EC:6.3.1.2	22426	544.661	654.792	1530.22	16190	471.418	568.006	1209.91	14740	443.805	571.566	1082.27	18831	543.386	683.553	1257.61	24320	477.18	617.614	1167.18
PFWH6_RS01710	NZ_CM001025_mod	387248..388702	247.169	-1.69594	-0.762081	0.0210045	0.174233	1	247.169	-1.27191	-0.346996	0.2933	0.588154	1	247.169	-1.49685	-0.581934	0.0779908	0.247022	1	PFWH6_RS01710	tRNA 4-thiouridine(8) synthase ThiI	WP_042944055.1	PFWH6_0357	thiI	0052837 // thiazole biosynthetic process (GO_REF:nd [ND]) /// 0009228 // thiamine biosynthetic process (GO_REF:nd [ND]) /// 0009229 // thiamine diphosphate biosynthetic process (GO_REF:nd [ND]) /// 0034227 // tRNA thio-modification (GO_REF:nd [ND])	0005737 // cytoplasm (GO_REF:nd [ND])	0005524 // ATP binding (GO_REF:nd [ND]) /// 0016783 // sulfurtransferase activity (GO_REF:nd [ND]) /// 0004810 // tRNA adenylyltransferase activity (GO_REF:nd [ND]) /// 0000049 // tRNA binding (GO_REF:nd [ND])	EC:2.7.7.25	10528	247.259	297.254	718.371	8775	247.08	297.704	655.771	6571	191.318	246.395	482.468	4786	133.549	167.997	319.628	8612	163.401	211.49	413.314
PFWH6_RS01715	NZ_CM001025_mod	388842..390662	398.926	-1.83784	-0.87801	0.019397	0.165659	1	398.926	-1.86621	-0.900114	0.0165492	0.120102	1	398.926	-2.07838	-1.05546	0.00495057	0.0387783	1	PFWH6_RS01715	GTP-binding protein	WP_003171131.1	PFWH6_0358	typA			0003924 // GTPase activity (GO_REF:nd [ND]) /// 0005525 // GTP binding (GO_REF:nd [ND])		21203	397.884	478.336	1446.77	17778	399.969	481.918	1328.58	12342	287.12	369.776	906.198	9966	222.198	279.514	665.57	14449	219.049	283.515	693.448
PFWH6_RS01720	NZ_CM001025_mod	complement(390957..391391)	33.1991	-1.37373	-0.458102	0.109904	0.465115	1	33.1991	-1.56555	-0.64667	0.0246628	0.153535	1	33.1991	-1.68254	-0.750645	0.00897646	0.0583419	1	PFWH6_RS01720	Fe-S oxidoreductase	WP_003171132.1	PFWH6_0359		0032259 // methylation (GO_REF:nd [ND])		0008168 // methyltransferase activity (GO_REF:nd [ND])		446	35.036	42.1203	30.4325	333	31.3623	37.7881	24.8857	334	32.5271	41.8909	24.5236	260	24.2669	30.5265	17.3639	389	24.6873	31.9528	18.6692
PFWH6_RS01725	NZ_CM001025_mod	391618..394068	72.9814	1.52746	0.611131	0.0501301	0.300256	1	53.3617	1.10524	0.144365	0.64371	0.842137	1	77.4855	1.49247	0.577697	0.0640698	0.21685	1	PFWH6_RS01725	glycogen phosphorylase	WP_003171134.1	PFWH6_0360	glgP	0005975 // carbohydrate metabolic process (GO_REF:nd [ND])		0008184 // glycogen phosphorylase activity (GO_REF:nd [ND]) /// 0030170 // pyridoxal phosphate binding (GO_REF:nd [ND])		2648	36.9184	44.3834	180.685	2900	48.4739	58.4057	216.722	3069	53.0447	68.3151	225.338	5726	94.85	119.317	382.406	6308	71.0495	91.9595	302.739
PFWH6_RS01730	NZ_CM001025_mod	394240..397758	34.9327	-1.14339	-0.193322	0.4292	0.809663	1	43.154	1.10666	0.146215	0.549841	0.786704	1	46.083	1.08203	0.113745	0.641703	0.817957	1	PFWH6_RS01730	membrane protein	WP_003171136.1	PFWH6_0361			0016021 // integral to membrane (GO_REF:nd [ND])			3375	32.7735	39.4003	230.291	3186	37.0919	44.6917	238.095	3203	38.559	49.6593	235.177	2668	30.7819	38.7221	178.18	4193	32.8941	42.5749	201.234
PFWH6_RS01735	NZ_CM001025_mod	397758..399110	29.5383	-1.22261	-0.289969	0.251112	0.660707	1	39.7403	1.20502	0.269055	0.2864	0.581719	1	34.4106	-1.04688	-0.0660921	0.793459	0.906674	1	PFWH6_RS01735	membrane protein	WP_042945552.1	PFWH6_0362			0016021 // integral to membrane (GO_REF:nd [ND])			1109	28.0093	33.6728	75.6719	1026	31.0672	37.4326	76.6747	845	26.4574	34.0739	62.0432	1048	31.448	39.56	69.9897	1148	23.4238	30.3174	55.0957
PFWH6_RS01740	NZ_CM001025_mod	399220..400230	167.812	-1.12515	-0.170113	0.486741	0.843535	1	167.812	-1.33799	-0.420066	0.0860602	0.316695	1	167.812	-1.36274	-0.446509	0.067982	0.226185	1	PFWH6_RS01740	fructose-bisphosphatase	WP_003171139.1	PFWH6_0363	fbp	0016311 // dephosphorylation (GO_REF:nd [ND]) /// 0006094 // gluconeogenesis (GO_REF:nd [ND])	0005737 // cytoplasm (GO_REF:nd [ND])	0000287 // magnesium ion binding (GO_REF:nd [ND]) /// 0042132 // fructose 1,6-bisphosphate 1-phosphatase activity (GO_REF:nd [ND])	EC:3.1.3.11	4748	160.483	192.932	323.977	4322	175.141	211.025	322.99	3695	154.829	199.4	271.301	5001	200.833	252.638	333.987	5366	146.525	189.648	257.529
PFWH6_RS01745	NZ_CM001025_mod	complement(400283..400606)	58.5365	1.03973	0.0562114	0.841856	0.968938	1	50.4935	-1.26791	-0.342451	0.226325	0.515489	1	50.4935	-1.36732	-0.451351	0.110292	0.303078	1	PFWH6_RS01745	plasmid stabilization protein	WP_042944057.1	PFWH6_0364						418	44.0859	53.0001	28.522	450	56.9011	68.5595	33.6293	511	66.8135	86.0476	37.5196	465	58.269	73.2995	31.0546	593	50.5269	65.397	28.4597
PFWH6_RS01750	NZ_CM001025_mod	complement(400603..400875)	101.371	-1.24277	-0.313564	0.315014	0.729681	1	101.371	-1.36543	-0.449351	0.15053	0.417961	1	101.371	-1.29674	-0.374884	0.229692	0.472589	1	PFWH6_RS01750	prevent-host-death protein	WP_003171142.1	PFWH6_0365						874	109.4	131.521	59.6368	622	93.3428	112.468	46.4831	616	95.5887	123.107	45.2291	440	65.4364	82.3157	29.385	1112	112.449	145.543	53.368
PFWH6_RS01755	NZ_CM001025_mod	401096..401350	116.632	1.5194	0.603505	0.0701173	0.361825	1	82.5974	1.06778	0.094612	0.777025	0.910279	1	94.183	1.13101	0.177616	0.594446	0.784113	1	PFWH6_RS01755	hypothetical protein	WP_003171143.1	PFWH6_0366						398	53.3349	64.1192	27.1573	528	84.8295	102.21	39.4583	508	84.3941	108.689	37.2993	872	138.837	174.65	58.2357	1170	126.666	163.943	56.1516
PFWH6_RS01760	NZ_CM001025_mod	401381..401950	129.164	1.63381	0.708239	0.00858933	0.0997386	1	110.391	1.3796	0.464252	0.0852458	0.315757	1	146.031	1.68913	0.756277	0.00500627	0.0391611	1	PFWH6_RS01760	lipocalin	WP_003171144.1	PFWH6_0367	blc	0006810 // transport (GO_REF:nd [ND])		0005215 // transporter activity (GO_REF:nd [ND])		1027	61.5693	74.0186	70.0767	1116	80.2126	96.6473	83.4006	1554	115.495	148.744	114.101	1995	142.101	178.756	133.234	2682	129.896	168.125	128.717
PFWH6_RS01765	NZ_CM001025_mod	complement(402004..403368)	6.88439	1.12561	0.170705	0.54366	0.871988	1	6.90842	1.11862	0.161718	0.566294	0.799265	1	7.84276	1.17586	0.233714	0.405174	0.649617	1	PFWH6_RS01765	formimidoylglutamate deiminase	WP_003171146.1	PFWH6_0368				0050416 // formimidoylglutamate deiminase activity (GO_REF:nd [ND])	EC:3.5.3.13	197	4.93176	5.92897	13.4422	203	6.09279	7.34114	15.1705	171	5.30703	6.83481	12.5555	246	7.31698	9.2044	16.4289	397	8.02917	10.3922	19.0531
PFWH6_RS01770	NZ_CM001025_mod	403476..404225	17.0776	-1.15433	-0.207059	0.43871	0.814999	1	17.0776	-1.22928	-0.297818	0.267097	0.561452	1	17.0776	-1.34395	-0.426482	0.111395	0.304903	1	PFWH6_RS01770	histidine utilization repressor	WP_003171147.1	PFWH6_0369	hutC	0006547 // histidine metabolic process (GO_REF:nd [ND]) /// 0045892 // negative regulation of transcription, DNA-dependent (GO_REF:nd [ND])		0003677 // DNA binding (GO_REF:nd [ND]) /// 0003700 // sequence-specific DNA binding transcription factor activity (GO_REF:nd [ND])		348	15.8557	19.0618	23.7456	335	18.2994	22.0487	25.0351	332	18.7528	24.1513	24.3767	328	17.7559	22.336	21.9052	365	13.4352	17.3892	17.5174
PFWH6_RS01775	NZ_CM001025_mod	404222..404779	36.8131	-1.01105	-0.0158575	0.956707	0.992805	1	36.3331	-1.02805	-0.0399056	0.89149	0.95756	1	48.7077	1.19462	0.256554	0.379116	0.625574	1	PFWH6_RS01775	hypothetical protein	WP_003171148.1	PFWH6_0370						425	26.027	31.2896	28.9996	564	41.4093	49.8936	42.1487	445	33.7842	43.51	32.6736	481	34.9978	44.0254	32.1231	842	41.6572	53.917	40.4099
PFWH6_RS01780	NZ_CM001025_mod	complement(404822..405181)	27.596	1.05484	0.0770308	0.790269	0.960984	1	35.8062	1.35128	0.434326	0.133242	0.394489	1	35.7075	1.24387	0.314834	0.275746	0.524385	1	PFWH6_RS01780	hypothetical protein	WP_042945554.1	PFWH6_0371						253	24.0152	28.8711	17.2633	199	22.6466	27.2867	14.8716	272	32.0077	41.222	19.9713	215	24.2474	30.502	14.3586	346	26.533	34.3417	16.6055
PFWH6_RS01785	NZ_CM001025_mod	405657..407360	5.57847	1.39649	0.481808	0.118926	0.481933	1	4.65593	1.18624	0.246398	0.427699	0.704916	1	5.05798	1.17202	0.228998	0.459627	0.691676	1	PFWH6_RS01785	urocanate hydratase	WP_050784825.1	PFWH6_0373	hutU	0019556 // histidine catabolic process to glutamate and formamide (GO_REF:nd [ND]) /// 0019557 // histidine catabolic process to glutamate and formate (GO_REF:nd [ND])	0005737 // cytoplasm (GO_REF:nd [ND])	0016153 // urocanate hydratase activity (GO_REF:nd [ND])	EC:4.2.1.49	166	3.32895	4.00206	11.3269	157	3.77471	4.5481	11.7329	245	6.09095	7.84439	17.9889	272	6.4808	8.15253	18.1653	257	4.16367	5.38904	12.3342
PFWH6_RS01790	NZ_CM001025_mod	407403..408863	4.40971	1.25708	0.330078	0.323864	0.73706	1	4.37673	1.28718	0.364208	0.277614	0.572866	1	4.41696	1.15937	0.213341	0.524111	0.73718	1	PFWH6_RS01790	sulfonate ABC transporter substrate-binding protein	WP_003171154.1	PFWH6_0374		0055085 // transmembrane transport (GO_REF:nd [ND])	0016021 // integral to membrane (GO_REF:nd [ND])	0005215 // transporter activity (GO_REF:nd [ND])		117	2.73656	3.28989	7.98342	126	3.53324	4.25717	9.41619	157	4.55237	5.8629	11.5276	181	5.02988	6.32734	12.0879	193	3.64687	4.72014	9.26261
PFWH6_RS01795	NZ_CM001025_mod	408932..409897	5.10142	1.49169	0.576951	0.0767103	0.375844	1	4.32427	1.26336	0.33727	0.305271	0.599787	1	5.1497	1.38063	0.465326	0.153906	0.37153	1	PFWH6_RS01795	histidine ABC transporter substrate-binding protein	WP_003171156.1	PFWH6_0375		0006810 // transport (GO_REF:nd [ND])		0005215 // transporter activity (GO_REF:nd [ND])		71	2.5116	3.01944	4.84464	87	3.68974	4.44572	6.50166	88	3.85917	4.97014	6.4613	137	5.75802	7.2433	9.14942	199	5.68707	7.36078	9.55057
PFWH6_RS01800	NZ_CM001025_mod	409969..410820	13.2229	1.10544	0.144623	0.627171	0.902553	1	13.4377	1.11582	0.158098	0.596218	0.816072	1	15.1744	1.16091	0.215256	0.469305	0.697161	1	PFWH6_RS01800	ABC transporter permease	WP_003171157.1	PFWH6_0376	proW	0006810 // transport (GO_REF:nd [ND])	0005886 // plasma membrane (GO_REF:nd [ND]) /// 0016021 // integral to membrane (GO_REF:nd [ND])			236	9.46544	11.3794	16.1033	249	11.9733	14.4265	18.6082	183	9.09913	11.7186	13.4366	343	16.345	20.5611	22.9069	439	14.2245	18.4108	21.0688
PFWH6_RS01805	NZ_CM001025_mod	410817..411641	5.70157	1.19171	0.253038	0.451931	0.826228	1	4.19423	-1.14309	-0.192937	0.571788	0.80345	1	4.80352	-1.07361	-0.102473	0.762011	0.888365	1	PFWH6_RS01805	ABC transporter ATP-binding protein	WP_003171158.1	PFWH6_0377	proV	0031460 // glycine betaine transport (GO_REF:nd [ND]) /// 0055085 // transmembrane transport (GO_REF:nd [ND])	0016020 // membrane (GO_REF:nd [ND])	0005524 // ATP binding (GO_REF:nd [ND]) /// 0015418 // quaternary-ammonium-compound-transporting ATPase activity (GO_REF:nd [ND])	EC:3.6.3.32	115	4.76335	5.7265	7.84695	73	3.62512	4.36786	5.45541	86	4.41604	5.68732	6.31445	164	8.07085	10.1527	10.9526	138	4.61783	5.97686	6.62301
PFWH6_RS01810	NZ_CM001025_mod	411696..413204	12.7525	1.15371	0.206276	0.427243	0.808191	1	11.39	1.03155	0.0448178	0.863464	0.945357	1	16.0179	1.32805	0.409309	0.114624	0.311652	1	PFWH6_RS01810	histidine ammonia-lyase	WP_003171159.1	PFWH6_0378		0019556 // histidine catabolic process to glutamate and formamide (GO_REF:nd [ND]) /// 0019557 // histidine catabolic process to glutamate and formate (GO_REF:nd [ND])	0005737 // cytoplasm (GO_REF:nd [ND])	0004397 // histidine ammonia-lyase activity (GO_REF:nd [ND])	EC:4.3.1.3	438	9.91867	11.9242	29.8867	364	9.88247	11.9073	27.2023	421	11.819	15.2214	30.9115	455	12.242	15.3998	30.3867	776	14.1966	18.3747	37.2424
PFWH6_RS01815	NZ_CM001025_mod	413236..414768	14.7093	1.31615	0.396321	0.124142	0.494108	1	10.6566	-1.05178	-0.0728321	0.778657	0.910279	1	13.8147	1.13922	0.188045	0.466127	0.6954	1	PFWH6_RS01815	histidine ammonia-lyase	WP_003171160.1	PFWH6_0379	hutH	0019556 // histidine catabolic process to glutamate and formamide (GO_REF:nd [ND]) /// 0019557 // histidine catabolic process to glutamate and formate (GO_REF:nd [ND])	0005737 // cytoplasm (GO_REF:nd [ND])	0004397 // histidine ammonia-lyase activity (GO_REF:nd [ND])	EC:4.3.1.3	439	9.78568	11.7643	29.9549	380	10.1553	12.2361	28.398	442	12.2143	15.7305	32.4534	642	17.0029	21.3888	42.8754	828	14.9108	19.2991	39.738
PFWH6_RS01820	NZ_CM001025_mod	414944..416353	18.9962	1.21762	0.284069	0.300708	0.714071	1	20.9322	1.33284	0.414506	0.131196	0.390859	1	23.5293	1.39149	0.476634	0.0821925	0.254501	1	proY	permease	WP_003171161.1	PFWH6_0380	aroP	0003333 // amino acid transmembrane transport (GO_REF:nd [ND])	0016021 // integral to membrane (GO_REF:nd [ND])	0015171 // amino acid transmembrane transporter activity (GO_REF:nd [ND])		564	13.6687	16.4326	38.4842	484	14.063	16.9444	36.1701	578	17.3659	22.3651	42.439	794	22.8629	28.7604	53.0265	856	16.7597	21.6922	41.0818
PFWH6_RS01825	NZ_CM001025_mod	416369..417574	9.04715	1.03214	0.0456422	0.870143	0.975227	1	8.46218	-1.0275	-0.0391351	0.888936	0.956534	1	10.0385	1.05942	0.0832722	0.765328	0.889621	1	PFWH6_RS01825	imidazolonepropionase	WP_003171162.1	PFWH6_0381	hutI	0019556 // histidine catabolic process to glutamate and formamide (GO_REF:nd [ND]) /// 0019557 // histidine catabolic process to glutamate and formate (GO_REF:nd [ND])	0005737 // cytoplasm (GO_REF:nd [ND])	0008270 // zinc ion binding (GO_REF:nd [ND]) /// 0005506 // iron ion binding (GO_REF:nd [ND]) /// 0050480 // imidazolonepropionase activity (GO_REF:nd [ND])	EC:3.5.2.7	237	6.71537	8.07321	16.1715	264	8.96829	10.8058	19.7292	219	7.69281	9.9074	16.0798	337	11.3452	14.2717	22.5062	354	8.10343	10.4883	16.9895
PFWH6_RS01830	NZ_CM001025_mod	417587..418390	33.8154	1.36878	0.452889	0.149559	0.538128	1	30.1642	1.23213	0.301151	0.338638	0.628317	1	41.7045	1.56269	0.644029	0.0402918	0.163973	1	PFWH6_RS01830	N-formylglutamate deformylase	WP_003171163.1	PFWH6_0382		0009253 // peptidoglycan catabolic process (GO_REF:nd [ND])		0050129 // N-formylglutamate deformylase activity (GO_REF:nd [ND]) /// 0008745 // N-acetylmuramoyl-L-alanine amidase activity (GO_REF:nd [ND])	EC:3.5.1.68, EC:3.5.1.28	618	26.2664	31.5775	42.1688	338	17.2232	20.752	25.2593	503	26.5033	34.133	36.9322	832	42.0143	52.8518	55.5643	959	32.9287	42.6197	46.0251
PFWH6_RS01835	NZ_CM001025_mod	complement(418409..418909)	12.7876	-1.08036	-0.111512	0.672781	0.923602	1	16.5869	1.19488	0.25687	0.329418	0.62068	1	17.8675	1.18327	0.24278	0.354572	0.603119	1	PFWH6_RS01835	hypothetical protein	WP_003171164.1	PFWH6_0383						180	12.2773	14.7598	12.2822	152	12.4297	14.9764	11.3592	152	12.8527	16.5527	11.1604	155	12.561	15.8011	10.3515	235	12.9492	16.7602	11.2783
PFWH6_RS01840	NZ_CM001025_mod	419181..420152	68.8113	1.30144	0.380108	0.115587	0.476152	1	60.3508	1.13915	0.187954	0.43703	0.711121	1	71.6949	1.24528	0.316472	0.190176	0.423503	1	PFWH6_RS01840	prolyl aminopeptidase	WP_003171165.1	PFWH6_0384	pip	0006508 // proteolysis (GO_REF:nd [ND])	0005737 // cytoplasm (GO_REF:nd [ND])	0004177 // aminopeptidase activity (GO_REF:nd [ND])	EC:3.4.11	1310	46.0547	55.3669	89.387	1149	48.4292	58.3518	85.8667	1264	55.0895	70.9486	92.8078	1784	74.5175	93.7392	119.143	2705	76.827	99.4372	129.821
PFWH6_RS01845	NZ_CM001025_mod	420149..420586	52.9213	-1.05226	-0.0734934	0.805876	0.961387	1	62.1856	1.11293	0.154362	0.605755	0.819214	1	67.2824	1.10982	0.150331	0.614824	0.796703	1	PFWH6_RS01845	D-tyrosyl-tRNA(Tyr) deacylase	WP_003171166.1	PFWH6_0385	dtd	0019478 // D-amino acid catabolic process (GO_REF:nd [ND])	0005737 // cytoplasm (GO_REF:nd [ND])	0016788 // hydrolase activity, acting on ester bonds (GO_REF:nd [ND])		658	51.3358	61.7159	44.8982	507	47.4228	57.1392	37.889	535	51.745	66.6412	39.2818	667	61.8274	77.7758	44.545	717	45.1916	58.4915	34.4108
PFWH6_RS01850	NZ_CM001025_mod	420854..422590	180.263	1.02806	0.0399286	0.888957	0.980068	1	156.71	-1.34964	-0.432573	0.130495	0.389376	1	166.321	-1.14385	-0.193892	0.497798	0.717903	1	PFWH6_RS01850	glucan biosynthesis protein G	WP_003171167.1	PFWH6_0386	mdoG	0009250 // glucan biosynthetic process (GO_REF:nd [ND])	0042597 // periplasmic space (GO_REF:nd [ND])	0030246 // carbohydrate binding (GO_REF:nd [ND]) /// 0003824 // catalytic activity (GO_REF:nd [ND])		7291	143.435	172.438	497.497	7207	169.984	204.812	538.591	6322	154.185	198.572	464.186	8968	209.616	263.687	598.919	11136	176.987	229.075	534.448
PFWH6_RS01855	NZ_CM001025_mod	422583..425152	231.779	1.07476	0.10401	0.736455	0.948054	1	220.151	1.01588	0.0227282	0.941377	0.977216	1	249.171	1.06097	0.0853845	0.782329	0.89916	1	PFWH6_RS01855	glucosyltransferase MdoH		PFWH6_0388		0009250 // glucan biosynthetic process (GO_REF:nd [ND])	0005886 // plasma membrane (GO_REF:nd [ND]) /// 0016021 // integral to membrane (GO_REF:nd [ND])	0016758 // transferase activity, transferring hexosyl groups (GO_REF:nd [ND])		13223	175.819	211.37	902.263	13207	210.535	253.671	986.982	13641	224.854	289.585	1001.58	15310	241.864	304.253	1022.46	21283	228.619	295.902	1021.43
PFWH6_RS01860	NZ_CM001025_mod	425341..426141	5.79091	-1.20203	-0.265475	0.43769	0.814764	1	5.79091	-1.13095	-0.177529	0.60473	0.819214	1	6.76476	-1.04679	-0.0659733	0.846483	0.927471	1	PFWH6_RS01860	amino acid ABC transporter substrate-binding protein	WP_003171171.1	PFWH6_0389	glnH	0035235 // ionotropic glutamate receptor signaling pathway (GO_REF:nd [ND])	0016020 // membrane (GO_REF:nd [ND])	0004970 // ionotropic glutamate receptor activity (GO_REF:nd [ND])		142	6.05793	7.28285	9.68928	108	5.52388	6.65566	8.07102	95	5.02434	6.47074	6.97527	87	4.40977	5.54727	5.81021	193	6.65177	8.6094	9.26261
PFWH6_RS01865	NZ_CM001025_mod	426361..427158	188.546	-1.75836	-0.81423	0.0231174	0.185652	1	188.546	-1.59648	-0.674894	0.0597484	0.260797	1	188.546	-1.87123	-0.903984	0.011676	0.0690634	1	PFWH6_RS01865	amino acid ABC transporter substrate-binding protein	WP_003171172.1	PFWH6_0390	glnH	0035235 // ionotropic glutamate receptor signaling pathway (GO_REF:nd [ND]) /// 0006810 // transport (GO_REF:nd [ND])	0016020 // membrane (GO_REF:nd [ND])	0004970 // ionotropic glutamate receptor activity (GO_REF:nd [ND])		4936	211.369	254.108	336.805	3228	165.723	199.678	241.234	2550	135.371	174.341	187.231	2083	105.978	133.315	139.111	3475	120.217	155.597	166.775
PFWH6_RS01870	NZ_CM001025_mod	427318..428277	91.4025	-1.511	-0.595503	0.0378788	0.251326	1	91.4025	-1.34151	-0.423861	0.139517	0.40338	1	91.4025	-1.75458	-0.811125	0.00469807	0.0370539	1	PFWH6_RS01870	ABC transporter permease	WP_003171173.1	PFWH6_0391		0006810 // transport (GO_REF:nd [ND])	0005886 // plasma membrane (GO_REF:nd [ND]) /// 0016021 // integral to membrane (GO_REF:nd [ND])	0005215 // transporter activity (GO_REF:nd [ND])		2721	96.8559	116.44	185.666	2014	85.9491	103.559	150.51	1928	85.0793	109.572	141.561	1576	66.6522	83.8451	105.252	1815	52.1937	67.5544	87.1069
PFWH6_RS01875	NZ_CM001025_mod	428270..429004	42.9871	-1.53915	-0.62213	0.0898236	0.411793	1	42.9871	-1.33385	-0.415599	0.257173	0.549878	1	42.9871	-1.39195	-0.477105	0.193074	0.427675	1	PFWH6_RS01875	amino acid ABC transporter ATPase	WP_003171174.1	PFWH6_0392	gltL	0003333 // amino acid transmembrane transport (GO_REF:nd [ND])		0005524 // ATP binding (GO_REF:nd [ND]) /// 0015424 // amino acid-transporting ATPase activity (GO_REF:nd [ND])		986	45.8414	55.1106	67.2791	720	40.1327	48.3554	53.8068	707	40.7493	52.4801	51.9107	539	29.7736	37.4537	35.9966	629	23.6252	30.5782	30.1875
PFWH6_RS01880	NZ_CM001025_mod	complement(429036..430943)	4.35541	-1.19516	-0.257207	0.411766	0.799307	1	6.49746	1.33075	0.412235	0.186425	0.465898	1	5.45479	1.027	0.0384428	0.902026	0.956388	1	PFWH6_RS01880	methyl-accepting chemotaxis protein	WP_003171175.1	PFWH6_0393		0006935 // chemotaxis (GO_REF:nd [ND]) /// 0007165 // signal transduction (GO_REF:nd [ND])	0016021 // integral to membrane (GO_REF:nd [ND])	0004871 // signal transducer activity (GO_REF:nd [ND])		237	4.24462	5.10288	16.1715	208	4.4662	5.38127	15.5442	274	6.0836	7.83493	20.1181	157	3.3408	4.20256	10.4851	197	2.85037	3.68923	9.45458
PFWH6_RS01885	NZ_CM001025_mod	complement(431079..432995)	29.6834	1.22742	0.295626	0.213924	0.62285	1	32.5059	1.34006	0.422295	0.0759257	0.296556	1	37.8477	1.43392	0.519969	0.0287087	0.129949	1	PFWH6_RS01885	methyl-accepting chemotaxis protein	WP_003171176.1	PFWH6_0394		0006935 // chemotaxis (GO_REF:nd [ND]) /// 0007165 // signal transduction (GO_REF:nd [ND])	0016021 // integral to membrane (GO_REF:nd [ND])	0004871 // signal transducer activity (GO_REF:nd [ND])		1211	21.5869	25.9518	82.6318	1009	21.5636	25.9818	75.4043	1051	23.2257	29.9119	77.1685	1557	32.9759	41.482	103.983	2281	32.8485	42.5159	109.472
PFWH6_RS01890	NZ_CM001025_mod	complement(433137..433844)	13.5435	1.14792	0.199025	0.493059	0.845113	1	19.1753	1.61625	0.692654	0.0167706	0.121402	1	18.1666	1.40709	0.492716	0.0886693	0.265961	1	PFWH6_RS01890	16S rRNA (uracil(1498)-N(3))-methyltransferase	WP_003171177.1	PFWH6_0395		0032259 // methylation (GO_REF:nd [ND]) /// 0006364 // rRNA processing (GO_REF:nd [ND])	0005737 // cytoplasm (GO_REF:nd [ND])	0008168 // methyltransferase activity (GO_REF:nd [ND])		199	9.6048	11.5469	13.5786	200	11.5731	13.9443	14.9463	263	15.7366	20.2668	19.3105	207	11.8704	14.9324	13.8243	334	13.0234	16.8563	16.0296
PFWH6_RS01895	NZ_CM001025_mod	complement(433841..434632)	129.559	1.15025	0.20195	0.425492	0.806476	1	153.374	1.3517	0.43478	0.0862146	0.316695	1	152.312	1.23408	0.303432	0.231068	0.473718	1	PFWH6_RS01895	twin arginine-targeting protein translocase TatC	WP_003171178.1	PFWH6_0396	tatC	0043953 // protein transport by the Tat complex (GO_REF:nd [ND])	0033281 // TAT protein transport complex (GO_REF:nd [ND]) /// 0005887 // integral to plasma membrane (GO_REF:nd [ND])	0008320 // protein transmembrane transporter activity (GO_REF:nd [ND])		2227	96.0868	115.516	151.958	2043	105.681	127.334	152.677	2711	145.008	186.753	199.052	2317	118.776	149.415	154.739	3583	124.892	161.648	171.958
PFWH6_RS01900	NZ_CM001025_mod	complement(434629..435030)	118.69	-1.02271	-0.0323976	0.900877	0.982992	1	107.999	-1.16091	-0.215256	0.408545	0.689864	1	114.529	-1.1523	-0.204511	0.431896	0.671539	1	tatB	Sec-independent protein translocase TatB	WP_003171179.1	PFWH6_0397	tatB	0043953 // protein transport by the Tat complex (GO_REF:nd [ND]) /// 0009306 // protein secretion (GO_REF:nd [ND])	0033281 // TAT protein transport complex (GO_REF:nd [ND]) /// 0005887 // integral to plasma membrane (GO_REF:nd [ND])	0008320 // protein transmembrane transporter activity (GO_REF:nd [ND])		1239	105.321	126.617	84.5424	1086	110.677	133.353	81.1586	1252	131.937	169.919	91.9267	1355	136.849	172.15	90.4924	1271	87.2835	112.971	60.9989
PFWH6_RS01905	NZ_CM001025_mod	complement(435041..435319)	417.288	1.07079	0.0986733	0.697889	0.933671	1	348.911	-1.25504	-0.327733	0.197745	0.481488	1	486.509	1.14256	0.192269	0.449361	0.684684	1	tatA	protein translocase TatA	WP_003171180.1	PFWH6_0398		0043953 // protein transport by the Tat complex (GO_REF:nd [ND]) /// 0009306 // protein secretion (GO_REF:nd [ND])	0033281 // TAT protein transport complex (GO_REF:nd [ND]) /// 0005887 // integral to plasma membrane (GO_REF:nd [ND])	0008320 // protein transmembrane transporter activity (GO_REF:nd [ND])		2687	329.103	395.648	183.346	2511	368.719	444.266	187.651	2452	372.31	479.49	180.035	2915	424.193	533.614	194.676	4602	455.36	589.373	220.863
PFWH6_RS01910	NZ_CM001025_mod	complement(435345..435677)	360.304	-1.11116	-0.152066	0.640131	0.911788	1	793.111	1.96862	0.977185	0.00264993	0.0348365	1	703.524	1.60384	0.681531	0.0360581	0.152488	1	PFWH6_RS01910	phosphoribosyl-ATP pyrophosphatase	WP_003171181.1	PFWH6_0399	hisE	0000105 // histidine biosynthetic process (GO_REF:nd [ND])	0005737 // cytoplasm (GO_REF:nd [ND])	0005524 // ATP binding (GO_REF:nd [ND]) /// 0004636 // phosphoribosyl-ATP diphosphatase activity (GO_REF:nd [ND])	EC:3.6.1.31	3407	349.62	420.314	232.474	2962	364.413	439.077	221.355	3631	461.924	594.901	266.602	3173	386.861	486.652	211.906	2800	232.127	300.443	134.38
PFWH6_RS01915	NZ_CM001025_mod	complement(435680..436072)	328.197	1.09145	0.12624	0.604581	0.896257	1	289.278	-1.03564	-0.0505264	0.8359	0.933359	1	397.727	1.2108	0.275964	0.257545	0.504452	1	hisI	phosphoribosyl-AMP cyclohydrolase	WP_003171182.1	PFWH6_0400		0000105 // histidine biosynthetic process (GO_REF:nd [ND])	0005737 // cytoplasm (GO_REF:nd [ND])	0008270 // zinc ion binding (GO_REF:nd [ND]) /// 0000287 // magnesium ion binding (GO_REF:nd [ND]) /// 0004635 // phosphoribosyl-AMP cyclohydrolase activity (GO_REF:nd [ND])	EC:3.5.4.19	3405	296.069	355.934	232.338	2275	237.16	285.752	170.015	2782	299.884	386.214	204.265	3485	360.031	452.901	232.742	4622	324.676	420.228	221.823
PFWH6_RS01920	NZ_CM001025_mod	complement(436114..437717)	83.9243	-1.03867	-0.0547345	0.839725	0.968938	1	103.214	1.17514	0.232835	0.389585	0.676076	1	139.634	1.45482	0.540837	0.0455725	0.178	1	PFWH6_RS01920	ubiquinone biosynthesis protein UbiB				0006468 // protein phosphorylation (GO_REF:nd [ND]) /// 0055114 // oxidation-reduction process (GO_REF:nd [ND]) /// 0010795 // regulation of ubiquinone biosynthetic process (GO_REF:nd [ND])	0005886 // plasma membrane (GO_REF:nd [ND]) /// 0016021 // integral to membrane (GO_REF:nd [ND])	0005524 // ATP binding (GO_REF:nd [ND]) /// 0004497 // monooxygenase activity (GO_REF:nd [ND]) /// 0004672 // protein kinase activity (GO_REF:nd [ND])		3199	68.152	81.9323	218.282	3463	88.4507	106.573	258.796	3264	86.2053	111.022	239.656	3263	82.5928	103.898	217.916	4821	82.9747	107.394	231.373
PFWH6_RS01925	NZ_CM001025_mod	complement(437714..438337)	22.6199	-1.09146	-0.126261	0.629567	0.903031	1	22.1842	-1.22878	-0.297222	0.258212	0.551481	1	36.336	1.34098	0.423292	0.104333	0.295016	1	PFWH6_RS01925	sterol-binding protein	WP_003171185.1	PFWH6_0403	yigP					369	20.2074	24.2933	25.1785	368	24.1611	29.1114	27.5013	334	22.6752	29.2028	24.5236	330	21.4713	27.0099	22.0387	536	23.7133	30.6922	25.7241
PFWH6_RS01930	NZ_CM001025_mod	complement(438337..439107)	175.194	1.10094	0.138739	0.578058	0.885253	1	167.217	1.04489	0.0633448	0.7996	0.917752	1	204.315	1.17554	0.233324	0.349504	0.59822	1	ubiE	ubiquinone/menaquinone biosynthesis C-methyltransferase UbiE	WP_003171186.1	PFWH6_0404	ubiE	0009234 // menaquinone biosynthetic process (GO_REF:nd [ND]) /// 0032259 // methylation (GO_REF:nd [ND]) /// 0009060 // aerobic respiration (GO_REF:nd [ND]) /// 0006744 // ubiquinone biosynthetic process (GO_REF:nd [ND])		0102005 /// 0008425 // 2-polyprenyl-6-methoxy-1,4-benzoquinone methyltransferase activity (GO_REF:nd [ND])	EC:2.1.1, EC:2.1.1.201	3227	143.025	171.945	220.192	2672	141.983	171.073	199.683	2897	159.178	205.002	212.709	2849	150.026	188.726	190.268	6043	216.377	280.057	290.021
PFWH6_RS01935	NZ_CM001025_mod	439252..439527	12.2881	-1.27007	-0.344903	0.311584	0.727622	1	12.2881	-1.69499	-0.761273	0.0286411	0.165754	1	12.2881	-1.3585	-0.442013	0.195369	0.430283	1	PFWH6_RS01935	hypothetical protein	WP_003171187.1	PFWH6_0405						87	10.7716	12.9496	5.93639	93	13.8047	16.6331	6.95005	64	9.82334	12.6513	4.69913	60	8.82616	11.1029	4.00704	132	13.2031	17.0889	6.33505
PFWH6_RS01940	NZ_CM001025_mod	439633..440055	283.366	1.46721	0.553078	0.0981027	0.435454	1	289.14	1.47828	0.56392	0.0917429	0.327068	1	354.488	1.68335	0.751333	0.0246157	0.117192	1	PFWH6_RS01940	polyhydroxyalkanoate granule-associated protein GA1	WP_003171189.1	PFWH6_0406						1477	119.319	143.445	100.782	2360	228.573	275.405	176.367	2103	210.614	271.245	154.41	3889	373.273	469.559	259.723	4079	266.211	344.557	195.763
PFWH6_RS01945	NZ_CM001025_mod	440068..440979	284.233	1.16588	0.22142	0.600232	0.895418	1	217.147	-1.37992	-0.464587	0.271623	0.567012	1	234.208	-1.11702	-0.159661	0.705532	0.852834	1	PFWH6_RS01945	hypothetical protein	WP_003171190.1	PFWH6_0407		0006334 // nucleosome assembly (GO_REF:nd [ND])	0000786 // nucleosome (GO_REF:nd [ND])	0003677 // DNA binding (GO_REF:nd [ND])		5119	191.805	230.587	349.292	5398	242.489	292.172	403.402	3476	161.463	207.945	255.221	9177	408.541	513.924	612.877	9339	282.695	365.893	448.205
PFWH6_RS01950	NZ_CM001025_mod	complement(441048..441977)	52.1156	1.05376	0.075551	0.767212	0.955844	1	51.9209	1.04381	0.0618576	0.808637	0.920848	1	59.1946	1.10222	0.140418	0.582085	0.776495	1	PFWH6_RS01950	fimbrial protein	WP_003171191.1	PFWH6_0408	hifD	0007155 // cell adhesion (GO_REF:nd [ND])	0009289 // pilus (GO_REF:nd [ND])			1232	45.2685	54.4218	84.0647	968	42.6428	51.3798	72.3403	1186	54.0244	69.5768	87.0807	1313	57.3207	72.1065	87.6875	1516	45.0017	58.2458	72.7571
PFWH6_RS01955	NZ_CM001025_mod	complement(442048..442569)	7.24453	1.38793	0.472932	0.157839	0.550069	1	7.35605	1.37612	0.460603	0.171301	0.44768	1	6.49112	1.12445	0.169226	0.615383	0.797032	1	PFWH6_RS01955	pilus protein	WP_003171192.1	PFWH6_0409		0007155 // cell adhesion (GO_REF:nd [ND])	0009289 // pilus (GO_REF:nd [ND])			79	5.1716	6.2173	5.39051	53	4.15967	5.01194	3.96078	69	5.59973	7.21176	5.06625	100	7.77784	9.78413	6.67841	158	8.35602	10.8152	7.58286
PFWH6_RS01960	NZ_CM001025_mod	complement(442588..443535)	12.2291	1.26189	0.335592	0.266025	0.681117	1	15.8288	1.6101	0.687153	0.0226316	0.146098	1	15.8052	1.5055	0.590247	0.0499178	0.187306	1	PFWH6_RS01960	fimbrial protein	WP_003171193.1	PFWH6_0410		0007155 // cell adhesion (GO_REF:nd [ND])	0009289 // pilus (GO_REF:nd [ND])			220	7.93018	9.53366	15.0116	216	9.33466	11.2472	16.142	283	12.6464	16.287	20.779	339	14.5185	18.2635	22.6398	327	9.52252	12.325	15.6936
PFWH6_RS01965	NZ_CM001025_mod	complement(443571..444098)	16.2067	1.16466	0.219912	0.463911	0.831411	1	13.5941	-1.03645	-0.0516519	0.864342	0.945737	1	12.9556	-1.17063	-0.227287	0.451481	0.685395	1	PFWH6_RS01965	pilus protein	WP_003171194.1	PFWH6_0411		0007155 // cell adhesion (GO_REF:nd [ND])	0009289 // pilus (GO_REF:nd [ND])			136	8.80184	10.5816	9.27987	212	16.4496	19.8199	15.8431	207	16.6083	21.3894	15.1987	213	16.3785	20.6034	14.225	299	15.6333	20.2342	14.3498
PFWH6_RS01970	NZ_CM001025_mod	complement(444117..445079)	13.2832	1.07143	0.0995417	0.704249	0.936471	1	18.186	1.45688	0.542878	0.0380576	0.200292	1	18.187	1.34083	0.423131	0.105496	0.297274	1	PFWH6_RS01970	fimbrial protein	WP_003171195.1	PFWH6_0412		0007155 // cell adhesion (GO_REF:nd [ND])	0009289 // pilus (GO_REF:nd [ND])			301	10.6809	12.8406	20.5385	270	11.4866	13.8401	20.1776	320	14.0771	18.1295	23.4956	306	12.901	16.2289	20.4359	449	12.8716	16.6597	21.5488
PFWH6_RS01975	NZ_CM001025_mod	complement(445145..447661)	6.31265	-1.21545	-0.281496	0.238791	0.6452	1	6.31265	-1.13992	-0.188939	0.429862	0.705312	1	6.31265	-1.30455	-0.383553	0.108708	0.301289	1	PFWH6_RS01975	o-succinylbenzoate--CoA ligase	WP_050784898.1	PFWH6_0413	fimD	0006810 // transport (GO_REF:nd [ND])	0016021 // integral to membrane (GO_REF:nd [ND]) /// 0009279 // cell outer membrane (GO_REF:nd [ND])	0005515 // protein binding (GO_REF:nd [ND]) /// 0016874 // ligase activity (GO_REF:nd [ND]) /// 0005215 // transporter activity (GO_REF:nd [ND])		430	5.83786	7.01828	29.3408	417	6.78744	8.17811	31.1631	376	6.32839	8.15019	27.6074	353	5.69405	7.16283	23.5748	493	5.40725	6.99861	23.6605
PFWH6_RS01980	NZ_CM001025_mod	complement(447894..448661)	17.0235	1.06523	0.0911653	0.760849	0.955171	1	16.7657	1.04829	0.0680335	0.82069	0.927508	1	16.1097	-1.08206	-0.113779	0.704415	0.852575	1	PFWH6_RS01980	phytochrome sensor protein	WP_003171197.1	PFWH6_0414	yraI	0061077 // chaperone-mediated protein folding (GO_REF:nd [ND]) /// 0071555 // cell wall organization (GO_REF:nd [ND]) /// 0043711 // pilus organization (GO_REF:nd [ND])	0030288 // outer membrane-bounded periplasmic space (GO_REF:nd [ND])			335	14.9057	17.9196	22.8585	255	13.6029	16.39	19.0566	395	21.7883	28.0607	29.0024	252	13.322	16.7584	16.8296	444	15.9601	20.6571	21.3088
PFWH6_RS01985	NZ_CM001025_mod	complement(448669..449445)	0.500905	-1.09828	-0.135247	0.866623	0.975129	1	0.500905	-1.03363	-0.047717	0.953008	0.981108	1	0.724315	1.25865	0.331878	0.675554	0.834568	1	PFWH6_RS01985	pilus assembly protein	WP_042944061.1	PFWH6_0415	ecpD	0061077 // chaperone-mediated protein folding (GO_REF:nd [ND]) /// 0071555 // cell wall organization (GO_REF:nd [ND]) /// 0043711 // pilus organization (GO_REF:nd [ND])	0030288 // outer membrane-bounded periplasmic space (GO_REF:nd [ND])			0	0	0	0	19	1.00181	1.20707	1.4199	12	0.654257	0.842603	0.881087	7	0.365769	0.460119	0.467488	12	0.426357	0.551834	0.575914
PFWH6_RS01990	NZ_CM001025_mod	complement(449539..450120)	3.75757	1.32587	0.406935	0.35943	0.765812	1	2.51776	-1.3339	-0.415652	0.36395	0.653081	1	3.0601	-1.00988	-0.0141853	0.974738	0.989804	1	PFWH6_RS01990	fimbrial protein	WP_003171201.1	PFWH6_0416		0007155 // cell adhesion (GO_REF:nd [ND])	0009289 // pilus (GO_REF:nd [ND])			45	2.64215	3.1764	3.07055	34	2.39337	2.88374	2.54088	34	2.47482	3.18727	2.49641	69	4.81344	6.05507	4.6081	84	3.98446	5.15709	4.0314
PFWH6_RS01995	NZ_CM001025_mod	450503..451165	4.93494	1.37141	0.45566	0.219901	0.628064	1	7.49617	2.07502	1.05312	0.00432872	0.0491791	1	6.40087	1.61828	0.694465	0.0602483	0.209461	1	PFWH6_RS01995	DNA-binding response regulator	WP_042945562.1	PFWH6_0417	rcsB	0006355 // regulation of transcription, DNA-dependent (GO_REF:nd [ND]) /// 0000160 // phosphorelay signal transduction system (GO_REF:nd [ND])	0005622 // intracellular (GO_REF:nd [ND])	0003677 // DNA binding (GO_REF:nd [ND])		58	2.98939	3.59385	3.95759	56	3.46041	4.16941	4.18498	107	6.83689	8.80508	7.85636	56	3.42929	4.31387	3.73991	109	4.53864	5.87437	5.23122
PFWH6_RS02000	NZ_CM001025_mod	complement(451191..451811)	33.8019	-1.06203	-0.0868293	0.778759	0.959019	1	41.0641	1.12929	0.17541	0.570302	0.802654	1	44.119	1.12362	0.168153	0.585959	0.779192	1	PFWH6_RS02000	TetR family transcriptional regulator	WP_003171203.1	PFWH6_0418	phaD	0006355 // regulation of transcription, DNA-dependent (GO_REF:nd [ND])		0003677 // DNA binding (GO_REF:nd [ND])		489	26.9083	32.3491	33.3666	571	37.6702	45.3884	42.6718	455	31.039	39.9745	33.4079	550	35.9584	45.2339	36.7312	774	34.4082	44.5346	37.1464
PFWH6_RS02005	NZ_CM001025_mod	complement(451839..453521)	75.8134	1.24103	0.311532	0.253026	0.663414	1	72.7816	1.18484	0.244687	0.369457	0.657701	1	87.7771	1.32267	0.403458	0.138744	0.346769	1	PFWH6_RS02005	class II poly(R)-hydroxyalkanoic acid synthase	WP_003171204.1	PFWH6_0419		0042619 // poly-hydroxybutyrate biosynthetic process (GO_REF:nd [ND])		0016746 // transferase activity, transferring acyl groups (GO_REF:nd [ND])		2483	50.4152	60.6091	169.426	2416	58.812	70.8619	180.552	2551	64.2118	82.6969	187.304	3546	85.5429	107.609	236.816	4736	77.6856	100.548	227.294
PFWH6_RS02010	NZ_CM001025_mod	complement(453610..454455)	27.2136	1.52816	0.611793	0.0477718	0.291789	1	27.5877	1.52917	0.612752	0.0476494	0.225898	1	25.8454	1.32339	0.404236	0.191235	0.425083	1	PFWH6_RS02010	poly(3-hydroxyalkanoate) depolymerase	WP_003171205.1	PFWH6_0420	phaZ			0047570 // 3-oxoadipate enol-lactonase activity (GO_REF:nd [ND])	EC:3.1.1.24	357	14.42	17.3358	24.3597	364	17.6272	21.2389	27.2023	507	25.3879	32.6964	37.2259	499	23.9475	30.1247	33.3252	990	32.3056	41.8131	47.5129
PFWH6_RS02015	NZ_CM001025_mod	complement(454603..456282)	45.6682	1.39181	0.476965	0.054181	0.314327	1	30.9939	-1.06655	-0.092945	0.708077	0.877017	1	39.4173	1.10135	0.139276	0.574201	0.772264	1	PFWH6_RS02015	class II poly(R)-hydroxyalkanoic acid synthase	WP_003171206.1	PFWH6_0421		0042619 // poly-hydroxybutyrate biosynthetic process (GO_REF:nd [ND])		0016746 // transferase activity, transferring acyl groups (GO_REF:nd [ND])		1322	26.89	32.3272	90.2058	1311	31.9703	38.5207	97.9733	1520	38.3286	49.3625	111.604	1929	46.6179	58.643	128.826	3168	52.0581	67.3789	152.041
PFWH6_RS02020	NZ_CM001025_mod	complement(456532..456909)	34.4108	1.68439	0.752227	0.0114587	0.121944	1	20.5976	-1.01369	-0.0196199	0.947993	0.980004	1	28.0019	1.25709	0.330086	0.268813	0.516866	1	PFWH6_RS02020	1-(5-phosphoribosyl)-5-((5-phosphoribosylamino)methylideneamino)imidazole-4-carboxamide isomerase	WP_003171207.1	PFWH6_0422				0003949 // 1-(5-phosphoribosyl)-5-[(5-phosphoribosylamino)methylideneamino]imidazole-4-carboxamide isomerase activity (GO_REF:nd [ND])	EC:5.3.1.16	174	15.7299	18.9105	11.8728	195	21.1347	25.465	14.5727	264	29.587	38.1044	19.3839	311	33.404	42.0205	20.7698	551	40.2413	52.0844	26.444
PFWH6_RS02025	NZ_CM001025_mod	complement(457088..458425)	197.967	2.28428	1.19174	0.00107525	0.0220677	1	119.551	1.36003	0.443637	0.223649	0.51389	1	181.27	1.94394	0.958981	0.00850709	0.0562005	1	hslU	ATP-dependent protease ATP-binding subunit HslU	WP_003171208.1	PFWH6_0423	hslU	0006508 // proteolysis (GO_REF:nd [ND]) /// 0043335 // protein unfolding (GO_REF:nd [ND])	0009376 // HslUV protease complex (GO_REF:nd [ND])	0005524 // ATP binding (GO_REF:nd [ND]) /// 0016887 // ATPase activity (GO_REF:nd [ND]) /// 0070011 // peptidase activity, acting on L-amino acid peptides (GO_REF:nd [ND])	EC:3.6.1.3	2497	63.7721	76.6669	170.381	2996	91.7358	110.531	223.896	5502	174.202	224.351	403.978	7707	233.862	294.186	514.705	9007	185.839	240.532	432.271
PFWH6_RS02030	NZ_CM001025_mod	complement(458463..458993)	119.068	2.648	1.4049	0.00029549	0.00825353	1	66.2371	1.43767	0.523734	0.177948	0.455601	1	103.155	2.11351	1.07964	0.00542766	0.0410808	1	PFWH6_RS02030	HslU--HslV peptidase proteolytic subunit	WP_003171209.1	PFWH6_0424	hslV	0051603 // proteolysis involved in cellular protein catabolic process (GO_REF:nd [ND])	0005839 // proteasome core complex (GO_REF:nd [ND]) /// 0009376 // HslUV protease complex (GO_REF:nd [ND])	0046872 // metal ion binding (GO_REF:nd [ND]) /// 0004176 // ATP-dependent peptidase activity (GO_REF:nd [ND]) /// 0004298 // threonine-type endopeptidase activity (GO_REF:nd [ND])	EC:3.4.25	460	29.6027	35.5884	31.3878	667	51.4617	62.0057	49.846	1281	102.198	131.619	94.056	1793	137.093	172.456	119.744	2268	117.913	152.615	108.848
PFWH6_RS02035	NZ_CM001025_mod	complement(459250..459951)	16.0952	-1.1689	-0.225147	0.472953	0.836974	1	16.1096	-1.10827	-0.148312	0.636848	0.839174	1	16.0952	-1.22701	-0.295147	0.346922	0.59636	1	PFWH6_RS02035	cell division protein	WP_003171210.1	PFWH6_0425		0051301 // cell division (GO_REF:nd [ND])	0016021 // integral to membrane (GO_REF:nd [ND])	0042834 // peptidoglycan binding (GO_REF:nd [ND])		328	15.9663	19.1947	22.3809	278	16.2241	19.5482	20.7754	249	15.0262	19.352	18.2825	318	18.3916	23.1357	21.2373	332	13.0561	16.8985	15.9336
PFWH6_RS02040	NZ_CM001025_mod	complement(459953..461689)	129.273	-1.2287	-0.297129	0.322324	0.735578	1	129.273	-1.28356	-0.36015	0.230366	0.519853	1	132.447	-1.19108	-0.25227	0.400737	0.645742	1	PFWH6_RS02040	arginine--tRNA ligase	WP_003171211.1	PFWH6_0426	argS	0006420 // arginyl-tRNA aminoacylation (GO_REF:nd [ND])	0005737 // cytoplasm (GO_REF:nd [ND])	0005524 // ATP binding (GO_REF:nd [ND]) /// 0004814 // arginine-tRNA ligase activity (GO_REF:nd [ND])	EC:6.1.1.19	6625	130.333	156.686	452.053	5436	128.213	154.483	406.242	4663	113.724	146.463	342.376	5346	124.956	157.189	357.028	7260	115.385	149.343	348.428
PFWH6_RS02045	NZ_CM001025_mod	complement(461907..464126)	15.318	-1.3522	-0.435308	0.125401	0.494977	1	15.318	-1.13983	-0.188815	0.506212	0.760062	1	15.318	-1.26376	-0.337718	0.23423	0.477508	1	PFWH6_RS02045	primosomal protein N'	WP_003171212.1	PFWH6_0427	priA	0006269 // DNA replication, synthesis of RNA primer (GO_REF:nd [ND]) /// 0006268 // DNA unwinding involved in replication (GO_REF:nd [ND])	1990077	0005524 // ATP binding (GO_REF:nd [ND]) /// 0008270 // zinc ion binding (GO_REF:nd [ND]) /// 0004003 // ATP-dependent DNA helicase activity (GO_REF:nd [ND]) /// 0003677 // DNA binding (GO_REF:nd [ND])		994	15.3004	18.3941	67.825	831	15.3356	18.4777	62.102	805	15.3614	19.7836	59.1062	610	11.1559	14.0336	40.7383	925	11.5027	14.888	44.3933
PFWH6_RS02050	NZ_CM001025_mod	464354..464590	4122.79	-1.79362	-0.842871	0.028745	0.214029	1	4122.79	-2.01135	-1.00816	0.00890383	0.0801625	1	4122.79	-2.76135	-1.46537	0.000143602	0.00315043	0.822263	PFWH6_RS02050	50S ribosomal protein L31	WP_003237330.1	PFWH6_0428	rpmE	0006412 // translation (GO_REF:nd [ND])	0005840 // ribosome (GO_REF:nd [ND])	0046872 // metal ion binding (GO_REF:nd [ND]) /// 0019843 // rRNA binding (GO_REF:nd [ND]) /// 0003735 // structural constituent of ribosome (GO_REF:nd [ND])		28096	4051.02	4870.14	1917.11	24265	4194.55	5053.96	1813.36	16946	3029.06	3901.05	1244.24	11132	1907.02	2398.93	743.44	23589	2747.73	3556.39	1132.1
PFWH6_RS02055	NZ_CM001025_mod	464605..465414	85.7259	-1.46411	-0.550021	0.0319794	0.228013	1	85.7259	-1.50425	-0.589041	0.021729	0.142612	1	85.7259	-1.39404	-0.479273	0.06158	0.21267	1	PFWH6_RS02055	nuclease	WP_003171214.1	PFWH6_0429						2141	90.3234	108.587	146.09	1604	81.1283	97.7506	119.87	1445	75.5738	97.3298	106.098	1109	55.5874	69.9261	74.0635	1925	65.6082	84.9168	92.3861
PFWH6_RS02060	NZ_CM001025_mod	465593..466860	1102.41	-1.27548	-0.351039	0.296742	0.712293	1	1102.41	-2.2001	-1.13757	0.000722082	0.0135393	1	1102.41	-2.4966	-1.31997	8.73769e-05	0.00224543	0.50032	PFWH6_RS02060	malate dehydrogenase				0006108 // malate metabolic process (GO_REF:nd [ND]) /// 0055114 // oxidation-reduction process (GO_REF:nd [ND])		0046872 // metal ion binding (GO_REF:nd [ND]) /// 0051287 // NAD binding (GO_REF:nd [ND]) /// 0008948 // oxaloacetate decarboxylase activity (GO_REF:nd [ND]) /// 0004471 // malate dehydrogenase (decarboxylating) activity (GO_REF:nd [ND])	EC:4.1.1.3, EC:1.1.1.38, EC:1.1.1.39, EC:1.1.1.40	41721	1124.36	1351.7	2846.81	33441	1080.47	1301.85	2499.1	30482	1018.39	1311.56	2238.11	29760	952.891	1198.69	1987.49	42953	935.162	1210.38	2061.43
PFWH6_RS02065	NZ_CM001025_mod	complement(466996..469458)	56.1247	-1.09288	-0.128136	0.60852	0.896344	1	54.7061	-1.14754	-0.198548	0.427567	0.704916	1	57.5779	-1.16529	-0.220683	0.37774	0.625091	1	PFWH6_RS02065	peptidase	WP_003171217.1	PFWH6_0432	mrcA	0006508 // proteolysis (GO_REF:nd [ND])	0016021 // integral to membrane (GO_REF:nd [ND])	0008955 // peptidoglycan glycosyltransferase activity (GO_REF:nd [ND]) /// 0008658 // penicillin binding (GO_REF:nd [ND]) /// 0009002 // serine-type D-Ala-D-Ala carboxypeptidase activity (GO_REF:nd [ND])	EC:2.4.1.129, EC:3.4.16.4	4040	56.0513	67.3849	275.667	3208	53.3609	64.294	239.739	3791	65.2045	83.9754	278.35	3271	53.9195	67.828	218.451	4394	49.2502	63.7446	210.88
PFWH6_RS02070	NZ_CM001025_mod	469675..470328	4.88506	-1.05256	-0.0738985	0.820203	0.963226	1	5.29445	1.05349	0.0751787	0.817563	0.92572	1	4.84059	-1.13088	-0.177442	0.585902	0.779192	1	PFWH6_RS02070	pilus biosynthesis protein	WP_003171218.1	PFWH6_0433	pilM	0007049 // cell cycle (GO_REF:nd [ND])		0005515 // protein binding (GO_REF:nd [ND])		80	4.18004	5.02525	5.45875	77	4.82354	5.81183	5.75434	68	4.40473	5.67276	4.99282	108	6.70464	8.4341	7.21268	84	3.5458	4.58933	4.0314
PFWH6_RS02075	NZ_CM001025_mod	470325..470879	17.4913	1.16039	0.214612	0.46194	0.829695	1	16.709	1.10476	0.143736	0.623475	0.831068	1	18.6181	1.12938	0.175532	0.547374	0.755244	1	PFWH6_RS02075	fimbriae biosynthesis protein	WP_042944063.1	PFWH6_0434	pilN		0016021 // integral to membrane (GO_REF:nd [ND])			183	11.2675	13.5458	12.4869	216	15.9446	19.2115	16.142	166	12.6708	16.3184	12.1884	266	19.4589	24.4783	17.7646	409	20.3443	26.3317	19.6291
PFWH6_RS02080	NZ_CM001025_mod	470876..471847	120.747	-1.03134	-0.0445229	0.867511	0.975129	1	136.459	1.09776	0.134569	0.614136	0.824012	1	121.491	-1.11934	-0.16265	0.542279	0.750976	1	PFWH6_RS02080	pilus protein	WP_003171220.1	PFWH6_0435			0016020 // membrane (GO_REF:nd [ND])			3120	109.687	131.866	212.891	2680	112.959	136.103	200.281	3711	161.738	208.299	272.476	2627	109.729	138.034	175.442	3196	90.7723	117.487	153.385
PFWH6_RS02085	NZ_CM001025_mod	471918..473243	24.5478	-1.41561	-0.501422	0.0549219	0.317009	1	24.5478	-1.30287	-0.38169	0.144217	0.408878	1	24.5478	-1.24037	-0.310768	0.233682	0.476857	1	PFWH6_RS02085	pilus assembly protein PilQ	WP_042944064.1	PFWH6_0436	pilQ	0009297 // pilus assembly (GO_REF:nd [ND]) /// 0009306 // protein secretion (GO_REF:nd [ND])	0009279 // cell outer membrane (GO_REF:nd [ND])	0008565 // protein transporter activity (GO_REF:nd [ND])		916	23.6059	28.379	62.5027	825	25.4896	30.7122	61.6537	646	20.6385	26.5798	47.4318	578	17.6976	22.2627	38.6012	948	19.7368	25.5454	45.4972
PFWH6_RS02090	NZ_CM001025_mod	473248..473766	68.9393	-1.15715	-0.210571	0.402335	0.794278	1	68.9393	-1.35809	-0.441574	0.0797283	0.305777	1	68.9393	-1.43085	-0.516868	0.0400543	0.163484	1	PFWH6_RS02090	shikimate kinase	WP_003171222.1	PFWH6_0437	aroK	0008652 // cellular amino acid biosynthetic process (GO_REF:nd [ND]) /// 0009073 // aromatic amino acid family biosynthetic process (GO_REF:nd [ND]) /// 0009423 // chorismate biosynthetic process (GO_REF:nd [ND]) /// 0016310 // phosphorylation (GO_REF:nd [ND])	0005737 // cytoplasm (GO_REF:nd [ND])	0004765 // shikimate kinase activity (GO_REF:nd [ND]) /// 0005524 // ATP binding (GO_REF:nd [ND]) /// 0000287 // magnesium ion binding (GO_REF:nd [ND])	EC:2.7.1.71	882	58.0724	69.8147	60.1827	1011	79.8063	96.1577	75.5538	774	63.1774	81.3648	56.8301	900	70.4052	88.5662	60.1057	1227	65.2664	84.4744	58.8872
PFWH6_RS02095	NZ_CM001025_mod	473882..474982	116.426	-1.31868	-0.39909	0.110009	0.465115	1	116.426	-1.29137	-0.368905	0.139715	0.403434	1	116.426	-1.37124	-0.455483	0.0681614	0.226547	1	PFWH6_RS02095	3-dehydroquinate synthase	WP_003171223.1	PFWH6_0438	aroB	0008652 // cellular amino acid biosynthetic process (GO_REF:nd [ND]) /// 0009073 // aromatic amino acid family biosynthetic process (GO_REF:nd [ND]) /// 0009423 // chorismate biosynthetic process (GO_REF:nd [ND])	0005737 // cytoplasm (GO_REF:nd [ND])	0003856 // 3-dehydroquinate synthase activity (GO_REF:nd [ND])	EC:4.2.3.4	4004	124.273	149.401	273.21	2918	108.58	130.827	218.067	2908	111.891	144.102	213.517	2706	99.7861	125.526	180.718	3436	86.1546	111.51	164.903
PFWH6_RS02100	NZ_CM001025_mod	474993..476555	239.348	-1.10439	-0.143247	0.63215	0.905828	1	235.943	-1.28608	-0.362976	0.225198	0.514353	1	235.943	-1.26635	-0.340671	0.254951	0.502358	1	PFWH6_RS02100	cell division protein	WP_003171224.1	PFWH6_0439	damX	0051301 // cell division (GO_REF:nd [ND])	0016021 // integral to membrane (GO_REF:nd [ND])	0017111 // nucleoside-triphosphatase activity (GO_REF:nd [ND]) /// 0042834 // peptidoglycan binding (GO_REF:nd [ND])	EC:3.6.1.15	11224	245.39	295.008	765.862	8641	226.495	272.901	645.757	8859	240.112	309.235	650.462	8407	218.379	274.71	561.454	14695	259.551	335.938	705.254
PFWH6_RS02105	NZ_CM001025_mod	complement(476655..476996)	382.817	-1.84158	-0.880947	0.0109648	0.118016	1	382.817	-1.48643	-0.571849	0.0986613	0.337677	1	382.817	-2.11874	-1.08321	0.00176382	0.0178755	1	PFWH6_RS02105	hypothetical protein	WP_042945564.1	PFWH6_0440						3777	377.389	453.697	257.721	3241	388.245	467.792	242.205	2634	326.271	420.197	193.399	1449	172.017	216.389	96.7701	2440	196.959	254.925	117.102
PFWH6_RS02110	NZ_CM001025_mod	476910..481354	297.708	-1.58182	-0.661588	0.0888879	0.410375	1	297.708	-1.70335	-0.768376	0.0481712	0.227393	1	297.708	-1.98817	-0.991438	0.0107889	0.0660014	1	gltB	glutamate synthase		PFWH6_0442	gltB	0006537 // glutamate biosynthetic process (GO_REF:nd [ND]) /// 0055114 // oxidation-reduction process (GO_REF:nd [ND])		0004355 // glutamate synthase (NADPH) activity (GO_REF:nd [ND])	EC:1.4.1.13	38847	298.644	359.03	2650.7	32199	296.773	357.578	2406.29	26372	251.339	323.694	1936.33	20646	188.579	237.223	1378.82	30844	191.563	247.94	1480.29
PFWH6_RS02115	NZ_CM001025_mod	481387..482805	224.172	-1.60356	-0.681276	0.0621724	0.338402	1	224.172	-1.75907	-0.814811	0.0257241	0.155789	1	224.172	-2.23389	-1.15956	0.00150388	0.0160657	1	PFWH6_RS02115	glutamate synthase subunit beta	WP_003171228.1	PFWH6_0443	ygfT	0006537 // glutamate biosynthetic process (GO_REF:nd [ND]) /// 0055114 // oxidation-reduction process (GO_REF:nd [ND])		0051536 // iron-sulfur cluster binding (GO_REF:nd [ND]) /// 0004355 // glutamate synthase (NADPH) activity (GO_REF:nd [ND])	EC:1.4.1.13	8662	208.595	250.773	591.046	8304	239.75	288.872	620.572	5574	166.408	214.312	409.265	5507	157.566	198.21	367.78	7425	144.453	186.966	356.347
PFWH6_RS02120	NZ_CM001025_mod	483061..484128	45.262	-1.26414	-0.338156	0.186647	0.588837	1	45.262	-1.68012	-0.748565	0.00354759	0.0422318	1	45.262	-1.44135	-0.527416	0.0395286	0.162368	1	hemE	uroporphyrinogen decarboxylase	WP_003171229.1	PFWH6_0444	hemE	0006782 // protoporphyrinogen IX biosynthetic process (GO_REF:nd [ND])	0005737 // cytoplasm (GO_REF:nd [ND])	0004853 // uroporphyrinogen decarboxylase activity (GO_REF:nd [ND])	EC:4.1.1.37	1315	42.0749	50.5825	89.7282	1263	48.449	58.3757	94.3861	899	35.6596	45.9252	66.0081	1106	42.0449	52.8904	73.8632	1633	42.2112	54.634	78.3722
PFWH6_RS02125	NZ_CM001025_mod	complement(484188..485402)	9.31873	1.19956	0.262509	0.377436	0.778477	1	12.0637	1.51974	0.603825	0.0421473	0.209627	1	14.0082	1.6563	0.727967	0.0140155	0.0796949	1	PFWH6_RS02125	membrane protein	WP_042944066.1	PFWH6_0445	ynfM	0055085 // transmembrane transport (GO_REF:nd [ND])	0016021 // integral to membrane (GO_REF:nd [ND])	0005215 // transporter activity (GO_REF:nd [ND])		257	7.22812	8.68965	17.5362	196	6.60896	7.96306	14.6474	243	8.47263	10.9117	17.842	290	9.69061	12.1903	19.3674	431	9.79295	12.675	20.6849
PFWH6_RS02130	NZ_CM001025_mod	485585..486478	7.68963	1.05485	0.077032	0.793248	0.960984	1	10.228	1.38362	0.468446	0.110186	0.359296	1	9.41686	1.18868	0.249357	0.394823	0.640804	1	PFWH6_RS02130	LysR family transcriptional regulator	WP_003171231.1	PFWH6_0446	ynfL	0006355 // regulation of transcription, DNA-dependent (GO_REF:nd [ND])		0003677 // DNA binding (GO_REF:nd [ND]) /// 0003700 // sequence-specific DNA binding transcription factor activity (GO_REF:nd [ND])		177	6.76557	8.13357	12.0775	135	6.18656	7.45412	10.0888	180	8.5295	10.9849	13.2163	159	7.22086	9.08348	10.6187	237	7.31852	9.47237	11.3743
PFWH6_RS02135	NZ_CM001025_mod	486566..486949	25.4486	-1.2361	-0.305801	0.270116	0.685586	1	28.7871	-1.00025	-0.000364411	0.998951	0.999405	1	33.2181	1.06595	0.0921441	0.738437	0.873614	1	PFWH6_RS02135	hypothetical protein	WP_042944068.1					0003677 // DNA binding (GO_REF:nd [ND])		295	26.2518	31.5599	20.1291	231	24.6453	29.6948	17.263	221	24.3809	31.3996	16.2267	172	18.1856	22.8765	11.4869	364	26.1687	33.8702	17.4694
PFWH6_RS02140	NZ_CM001025_mod	complement(487166..487618)	9.55076	1.63618	0.710335	0.0482013	0.292684	1	5.08247	-1.22617	-0.294155	0.427282	0.704916	1	7.31444	1.15937	0.213338	0.556307	0.761514	1	PFWH6_RS02140	hypothetical protein	WP_003171232.1	PFWH6_0447						82	6.18563	7.43637	5.59522	44	3.97931	4.79463	3.28819	86	8.04245	10.3577	6.31445	147	13.1749	16.5734	9.81726	122	7.43489	9.62298	5.85512
PFWH6_RS02145	NZ_CM001025_mod	complement(487645..488870)	19.2198	-1.1714	-0.228237	0.382212	0.780625	1	21.3426	-1.00484	-0.00697284	0.978704	0.991167	1	20.4785	-1.14049	-0.18965	0.467585	0.696149	1	PFWH6_RS02145	3-oxoacyl-ACP synthase		PFWH6_0448	fabF-2	0008152 // metabolic process (GO_REF:nd [ND])		0033817 // beta-ketoacyl-acyl-carrier-protein synthase II activity (GO_REF:nd [ND])	EC:2.3.1.179	631	17.5876	21.1439	43.0559	624	20.852	25.1243	46.6326	555	19.1774	24.6982	40.7503	587	19.4391	24.4535	39.2022	735	16.5504	21.4213	35.2747
PFWH6_RS02150	NZ_CM001025_mod	complement(488870..489598)	41.8814	-1.13472	-0.182341	0.511485	0.854218	1	45.869	-1.01805	-0.0258108	0.925979	0.971371	1	52.9492	1.04309	0.0608684	0.826358	0.918022	1	fabG_1	beta-ketoacyl-ACP reductase	WP_003171236.1	PFWH6_0450	fabG					847	39.7031	47.7311	57.7945	784	44.0597	53.0871	58.5897	825	47.9418	61.7432	60.5747	723	40.2662	50.6528	48.2849	940	35.597	46.0732	45.1132
PFWH6_RS02155	NZ_CM001025_mod	complement(489595..490056)	7.34137	-1.1671	-0.222932	0.482571	0.841343	1	7.34137	-1.66766	-0.737824	0.0234798	0.149716	1	7.34137	-1.93012	-0.948691	0.0034941	0.0297043	1	PFWH6_RS02155	3-hydroxylacyl-ACP dehydratase	WP_003171237.1	PFWH6_0451						99	7.32254	8.80316	6.7552	83	7.36019	8.86822	6.20273	54	4.95154	6.37698	3.96489	109	9.57886	12.0497	7.27946	112	6.69251	8.66212	5.37519
PFWH6_RS02160	NZ_CM001025_mod	complement(490053..491219)	8.25079	-1.24102	-0.311531	0.299004	0.713235	1	9.70335	1.05698	0.0799537	0.789475	0.91287	1	10.8119	1.06907	0.0963503	0.746991	0.8786	1	PFWH6_RS02160	beta-ketoacyl-[acyl-carrier-protein] synthase II	WP_003171238.1	PFWH6_0452		0008152 // metabolic process (GO_REF:nd [ND])		0004315 // 3-oxoacyl-[acyl-carrier-protein] synthase activity (GO_REF:nd [ND])	EC:2.3.1.41	283	8.28675	9.96233	19.3103	234	8.21482	9.89795	17.4872	210	7.62319	9.81774	15.419	245	8.52363	10.7223	16.3621	267	6.31616	8.17501	12.8141
PFWH6_RS02165	NZ_CM001025_mod	complement(491216..491698)	9.72433	-1.22001	-0.286892	0.36488	0.770491	1	9.72433	-1.29003	-0.367409	0.249202	0.542534	1	10.5726	-1.13231	-0.179264	0.570191	0.77122	1	PFWH6_RS02165	hypothetical protein	WP_003171239.1	PFWH6_0453						161	11.3906	13.6938	10.9857	95	8.05804	9.70905	7.09951	99	8.68313	11.1828	7.26897	129	10.8436	13.6407	8.61514	136	7.77328	10.061	6.52702
PFWH6_RS02170	NZ_CM001025_mod	complement(491695..492429)	16.8436	-1.05159	-0.0725686	0.795254	0.961387	1	20.0794	1.13872	0.187417	0.50265	0.758213	1	19.2474	1.00169	0.00242981	0.993061	0.998166	1	PFWH6_RS02170	methyltransferase	WP_003171240.1	PFWH6_0454		0032259 // methylation (GO_REF:nd [ND])		0008168 // methyltransferase activity (GO_REF:nd [ND])		281	13.0643	15.706	19.1739	334	18.6171	22.4316	24.9604	336	19.366	24.9411	24.6704	350	19.3335	24.3206	23.3744	315	11.8314	15.3134	15.1177
PFWH6_RS02175	NZ_CM001025_mod	complement(492426..493658)	33.6068	-1.25349	-0.325955	0.21366	0.62285	1	36.9025	-1.01059	-0.0151973	0.953753	0.981346	1	34.8057	-1.16881	-0.225035	0.390372	0.63701	1	PFWH6_RS02175	FAD-dependent oxidoreductase	WP_042944069.1	PFWH6_0455		0055114 // oxidation-reduction process (GO_REF:nd [ND])		0071949 // FAD binding (GO_REF:nd [ND]) /// 0016491 // oxidoreductase activity (GO_REF:nd [ND])		1140	31.5944	37.9828	77.7872	1072	35.6193	42.9173	80.1124	853	29.3072	37.7441	62.6306	1001	32.961	41.4633	66.8508	1240	27.7633	35.9341	59.5111
PFWH6_RS02180	NZ_CM001025_mod	complement(493707..496019)	26.9678	-1.20761	-0.272154	0.347871	0.755135	1	33.5032	1.10794	0.147876	0.609897	0.82171	1	34.5178	1.04523	0.0638226	0.825659	0.918022	1	PFWH6_RS02180	membrane protein	WP_042944071.1	PFWH6_0456			0016021 // integral to membrane (GO_REF:nd [ND])			1844	27.2429	32.7515	125.824	1507	26.6926	32.1616	112.621	1697	31.081	40.0285	124.6	1172	20.5722	25.8788	78.2709	1946	23.2263	30.0618	93.394
PFWH6_RS02185	NZ_CM001025_mod	complement(496009..496599)	24.2357	-1.02759	-0.0392613	0.897379	0.982109	1	37.7636	1.49914	0.584132	0.0544524	0.245906	1	36.9126	1.35177	0.434854	0.151969	0.368629	1	PFWH6_RS02185	membrane protein	WP_003171243.1	PFWH6_0457	lolA	0015031 // protein transport (GO_REF:nd [ND])	0042597 // periplasmic space (GO_REF:nd [ND])			374	21.6248	25.9974	25.5197	330	22.876	27.563	24.6615	346	24.8014	31.9412	25.4047	356	24.4564	30.7649	23.7751	502	23.4492	30.3504	24.0924
PFWH6_RS02190	NZ_CM001025_mod	complement(496596..497021)	11.9703	-1.25578	-0.328589	0.315524	0.729681	1	12.8337	-1.03001	-0.0426639	0.89622	0.959028	1	15.6411	1.07434	0.103447	0.750253	0.880497	1	PFWH6_RS02190	thioesterase	WP_003171244.1	PFWH6_0458				0016787 // hydrolase activity (GO_REF:nd [ND])		139	11.15	13.4045	9.48458	133	12.7907	15.4114	9.93932	119	11.8338	15.2405	8.73744	105	10.0071	12.5885	7.01233	156	10.1095	13.0847	7.48688
PFWH6_RS02195	NZ_CM001025_mod	complement(497014..498555)	18.4109	-1.34616	-0.428848	0.151837	0.539341	1	18.4109	-1.29978	-0.378265	0.206586	0.492179	1	18.4109	-1.46	-0.545973	0.0681721	0.226547	1	PFWH6_RS02195	histidine ammonia-lyase	WP_003171245.1	PFWH6_0459				0004397 // histidine ammonia-lyase activity (GO_REF:nd [ND]) /// 0003882 // CDP-diacylglycerol-serine O-phosphatidyltransferase activity (GO_REF:nd [ND])	EC:4.3.1.3, EC:2.7.8.8	977	21.651	26.0289	66.665	571	15.1707	18.279	42.6718	689	18.9288	24.378	50.5891	561	14.7709	18.5811	37.4659	708	12.6754	16.4058	33.9789
PFWH6_RS02200	NZ_CM001025_mod	complement(498539..499474)	14.3485	-1.27227	-0.347402	0.221616	0.628748	1	17.4583	1.09634	0.132702	0.639893	0.840589	1	20.3863	1.15714	0.210568	0.456758	0.689291	1	PFWH6_RS02200	glycosyl transferase	WP_003171247.1	PFWH6_0460			0016021 // integral to membrane (GO_REF:nd [ND])	0016746 // transferase activity, transferring acyl groups (GO_REF:nd [ND])		388	14.1653	17.0295	26.4749	332	14.5317	17.509	24.8109	302	13.6685	17.6033	22.174	300	13.0129	16.3696	20.0352	382	11.2668	14.5826	18.3333
PFWH6_RS02205	NZ_CM001025_mod	complement(499471..500205)	131.752	-1.40745	-0.493083	0.123725	0.494108	1	131.752	-1.22868	-0.297106	0.353679	0.642765	1	137.261	-1.16993	-0.226422	0.479522	0.705484	1	PFWH6_RS02205	glycosyl transferase	WP_003171249.1	PFWH6_0461				0016757 // transferase activity, transferring glycosyl groups (GO_REF:nd [ND])		2909	135.246	162.593	198.494	2301	128.257	154.536	171.958	2227	128.357	165.309	163.515	1572	86.835	109.234	104.985	2633	98.8954	128	126.365
PFWH6_RS02210	NZ_CM001025_mod	complement(500373..502043)	57.8493	-1.54644	-0.628948	0.0345115	0.237998	1	57.8493	-1.18445	-0.244213	0.411633	0.692424	1	57.8493	-1.62848	-0.703526	0.0180495	0.095696	1	PFWH6_RS02210	AMP-binding protein	WP_003171250.1	PFWH6_0462		0008152 // metabolic process (GO_REF:nd [ND])		0016874 // ligase activity (GO_REF:nd [ND])		2863	58.5482	70.3867	195.355	2331	57.1504	68.8598	174.2	2305	58.4363	75.2588	169.242	1562	37.9519	47.7417	104.317	1773	29.2917	37.9123	85.0912
PFWH6_RS02215	NZ_CM001025_mod	complement(502040..502585)	38.6224	-1.69586	-0.762013	0.00783989	0.0936292	1	38.6224	-1.27083	-0.34577	0.227017	0.515971	1	38.6224	-1.23442	-0.303833	0.287498	0.535739	1	PFWH6_RS02215	membrane protein	WP_003171251.1	PFWH6_0463			0016021 // integral to membrane (GO_REF:nd [ND])	0003882 // CDP-diacylglycerol-serine O-phosphatidyltransferase activity (GO_REF:nd [ND])	EC:2.7.8.8	600	37.5515	45.1444	40.9406	529	39.6932	47.8259	39.5331	426	33.0526	42.5677	31.2786	336	24.9848	31.4296	22.4394	369	18.6572	24.148	17.7093
PFWH6_RS02220	NZ_CM001025_mod	complement(502582..502836)	116.258	-1.32506	-0.406062	0.186314	0.588434	1	116.258	-1.62965	-0.70456	0.0221619	0.14404	1	116.258	-1.51341	-0.597804	0.0518411	0.192007	1	PFWH6_RS02220	acyl carrier protein	WP_003171252.1	PFWH6_0464	acp-2	0006633 // fatty acid biosynthetic process (GO_REF:nd [ND])	0005737 // cytoplasm (GO_REF:nd [ND])	0000036 // ACP phosphopantetheine attachment site binding involved in fatty acid biosynthetic process (GO_REF:nd [ND]) /// 0016740 // transferase activity (GO_REF:nd [ND])		969	129.853	156.109	66.1191	639	102.663	123.697	47.7536	593	98.5151	126.875	43.5404	686	109.223	137.397	45.8139	827	89.5319	115.881	39.69
PFWH6_RS02225	NZ_CM001025_mod	complement(502846..503121)	65.4925	-1.64976	-0.72226	0.00538776	0.0724185	1	65.4925	-1.62879	-0.703797	0.0068295	0.0674284	1	65.4925	-1.62108	-0.696956	0.00720534	0.0500701	1	PFWH6_RS02225	acyl carrier protein	WP_003171253.1	PFWH6_0465						558	69.0866	83.0559	38.0748	417	61.8985	74.5808	31.1631	308	47.2748	60.8842	22.6146	337	49.5736	62.3611	22.5062	376	37.609	48.6773	18.0453
PFWH6_RS02230	NZ_CM001025_mod	complement(503099..503911)	30.9647	-1.11356	-0.155185	0.586612	0.889884	1	37.5047	1.09078	0.125355	0.660434	0.854223	1	35.7095	-1.05597	-0.0785621	0.783004	0.899395	1	PFWH6_RS02230	acyltransferase	WP_003171254.1	PFWH6_0466		0008152 // metabolic process (GO_REF:nd [ND])	0016021 // integral to membrane (GO_REF:nd [ND])	0016746 // transferase activity, transferring acyl groups (GO_REF:nd [ND])		684	28.7498	34.563	46.6723	655	33.0068	39.7696	48.9493	733	38.1946	49.1899	53.8197	550	27.4664	34.5513	36.7312	802	27.2331	35.2478	38.4902
PFWH6_RS02235	NZ_CM001025_mod	complement(503887..504606)	39.0914	-1.65109	-0.723423	0.020894	0.173894	1	39.0914	-1.17093	-0.227653	0.46679	0.733894	1	39.0914	-1.39317	-0.47837	0.126191	0.329188	1	PFWH6_RS02235	3-oxoacyl-ACP synthase	WP_003171255.1	PFWH6_0467				0003882 // CDP-diacylglycerol-serine O-phosphatidyltransferase activity (GO_REF:nd [ND])	EC:2.7.8.8	892	42.3351	50.8953	60.8651	630	35.8477	43.1925	47.081	616	36.244	46.6779	45.2291	376	21.2024	26.6715	25.1108	581	22.277	28.8331	27.8838
PFWH6_RS02240	NZ_CM001025_mod	504934..505704	134.773	1.06991	0.0974878	0.719844	0.942912	1	219.536	1.74532	0.803493	0.0031014	0.0389444	1	167.258	1.2204	0.287356	0.290297	0.539118	1	PFWH6_RS02240	cobyric acid synthase	WP_003171256.1	PFWH6_0468				0016787 // hydrolase activity (GO_REF:nd [ND])		2098	92.9865	111.788	143.156	2502	132.949	160.189	186.979	2180	119.782	154.264	160.064	3067	161.506	203.167	204.827	3436	123.03	159.238	164.903
PFWH6_RS02245	NZ_CM001025_mod	506062..506283	38.3395	-1.48072	-0.566295	0.0528619	0.31013	1	42.4138	-1.00079	-0.00114376	0.996865	0.998582	1	41.7012	-1.1199	-0.163371	0.574134	0.772264	1	PFWH6_RS02245	hypothetical protein	WP_003171257.1	PFWH6_0469						226	34.7876	41.8216	15.421	227	41.8915	50.4746	16.9641	173	33.0127	42.5164	12.7023	125	22.8605	28.7574	8.34801	244	30.3424	39.2722	11.7102
PFWH6_RS02250	NZ_CM001025_mod	complement(506403..506837)	311.715	2.01001	1.00721	0.000704162	0.0163904	1	326.867	2.07547	1.05344	0.0003957	0.008648	1	366.753	2.17915	1.12377	0.000156543	0.00338252	0.896367	PFWH6_RS02250	thiol reductase thioredoxin	WP_003171258.1	PFWH6_0470	trxC	0055114 // oxidation-reduction process (GO_REF:nd [ND]) /// 0045454 // cell redox homeostasis (GO_REF:nd [ND]) /// 0006662 // glycerol ether metabolic process (GO_REF:nd [ND])	0005623 // cell (GO_REF:nd [ND])	0047134 // protein-disulfide reductase activity (GO_REF:nd [ND]) /// 0015035 // protein disulfide oxidoreductase activity (GO_REF:nd [ND])	EC:1.8.1.8	1631	128.125	154.032	111.29	1583	149.089	179.635	118.3	2993	291.478	375.388	219.758	3757	350.656	441.108	250.908	4617	293.011	379.244	221.583
PFWH6_RS02255	NZ_CM001025_mod	506919..507320	15.744	-1.2052	-0.269268	0.364906	0.770491	1	20.7915	1.18702	0.247348	0.403199	0.687408	1	18.8333	-1.02039	-0.0291269	0.921589	0.967373	1	PFWH6_RS02255	transcriptional regulator	WP_003171259.1	PFWH6_0471				0043565 // sequence-specific DNA binding (GO_REF:nd [ND])		181	15.3858	18.4969	12.3504	158	16.1022	19.4013	11.8076	158	16.6502	21.4434	11.601	107	10.8066	13.5941	7.14589	234	16.0695	20.7988	11.2303
PFWH6_RS02260	NZ_CM001025_mod	complement(507407..507643)	24.8432	1.1074	0.147177	0.644778	0.913861	1	27.4801	1.21034	0.275416	0.389058	0.675894	1	22.8474	-1.06449	-0.0901684	0.778272	0.896838	1	PFWH6_RS02260	hypothetical protein	WP_042944074.1	PFWH6_0472				0008080 // N-acetyltransferase activity (GO_REF:nd [ND])	EC:2.3.1	139	20.0417	24.0942	9.48458	114	19.7065	23.7442	8.51941	113	20.1985	26.0132	8.2969	190	32.5488	40.9447	12.689	187	21.7824	28.193	8.97465
PFWH6_RS02265	NZ_CM001025_mod	complement(507640..508818)	13.5105	1.13294	0.180069	0.494312	0.845158	1	15.9826	1.33408	0.415847	0.114476	0.366844	1	16.1107	1.23639	0.306132	0.244666	0.490429	1	PFWH6_RS02265	hypothetical protein	WP_003171261.1	PFWH6_0473		0055085 // transmembrane transport (GO_REF:nd [ND])	0016021 // integral to membrane (GO_REF:nd [ND])			350	10.1443	12.1955	23.882	323	11.2239	13.5235	24.1383	371	13.3306	17.1681	27.2403	386	13.2924	16.7212	25.7786	594	13.9087	18.002	28.5077
PFWH6_RS02270	NZ_CM001025_mod	complement(508835..509109)	21.1631	-1.08246	-0.114308	0.720359	0.942912	1	24.3034	1.03456	0.0490231	0.878115	0.952289	1	32.9737	1.31479	0.394831	0.213173	0.452085	1	PFWH6_RS02270	hypothetical protein								172	21.3729	25.6946	11.7363	132	19.665	23.6942	9.86458	142	21.8748	28.1721	10.4262	118	17.4212	21.915	7.88052	241	24.1934	31.3136	11.5663
PFWH6_RS02275	NZ_CM001025_mod	complement(509233..510695)	11.2532	-1.12105	-0.164852	0.511927	0.854218	1	11.2532	-1.33089	-0.412387	0.102528	0.344325	1	11.2532	-1.4126	-0.498351	0.0480223	0.183551	1	PFWH6_RS02275	hypothetical protein								490	11.4451	13.7593	33.4348	395	11.0613	13.3276	29.519	359	10.3953	13.3879	26.3592	346	9.60199	12.0788	23.1073	720	13.5863	17.5847	34.5548
PFWH6_RS02280	NZ_CM001025_mod	complement(510744..514126)	38.5539	1.11857	0.161656	0.530001	0.86659	1	41.9313	1.20925	0.27411	0.286999	0.581719	1	49.6283	1.31043	0.390036	0.12962	0.332828	1	PFWH6_RS02280	potassium transporter KefA				0055085 // transmembrane transport (GO_REF:nd [ND])	0016021 // integral to membrane (GO_REF:nd [ND])			2812	28.4042	34.1475	191.875	2752	33.3273	40.1556	205.662	3319	41.5617	53.5264	243.694	3258	39.1002	49.1861	217.582	4289	34.9999	45.3004	205.841
PFWH6_RS02285	NZ_CM001025_mod	complement(514179..515921)	52.4504	-1.0949	-0.1308	0.643746	0.913219	1	58.9467	1.02559	0.0364501	0.897464	0.959662	1	74.487	1.18209	0.241337	0.393292	0.639225	1	cvrA	K+/H+ antiporter	WP_042944075.1	PFWH6_0479	cvrA	0055114 // oxidation-reduction process (GO_REF:nd [ND]) /// 0043266 // regulation of potassium ion transport (GO_REF:nd [ND]) /// 0071805 // potassium ion transmembrane transport (GO_REF:nd [ND]) /// 0006884 // cell volume homeostasis (GO_REF:nd [ND]) /// 1902600	0005887 // integral to plasma membrane (GO_REF:nd [ND])	0015459 // potassium channel regulator activity (GO_REF:nd [ND]) /// 0050660 // flavin adenine dinucleotide binding (GO_REF:nd [ND]) /// 0015386 // potassium:hydrogen antiporter activity (GO_REF:nd [ND]) /// 0016614 // oxidoreductase activity, acting on CH-OH group of donors (GO_REF:nd [ND])		2371	46.4839	55.883	161.784	2420	56.8815	68.5359	180.851	2506	60.9077	78.4416	184	1802	41.9746	52.802	120.345	3439	54.4688	70.499	165.047
PFWH6_RS02290	NZ_CM001025_mod	516281..516511	31.6254	-1.03312	-0.0470094	0.882714	0.977784	1	28.6875	-1.31927	-0.399738	0.213583	0.501426	1	34.2787	-1.0299	-0.0425067	0.893823	0.952547	1	PFWH6_RS02290	hypothetical protein	WP_042944076.1							226	33.4322	40.1922	15.421	135	23.9428	28.8484	10.0888	227	41.6296	53.6138	16.6672	186	32.6912	41.1239	12.4218	172	20.5556	26.6051	8.25476
PFWH6_RS02295	NZ_CM001025_mod	516508..516798	20.6358	-1.1457	-0.196225	0.574142	0.883025	1	20.6358	-1.17638	-0.23435	0.503687	0.758379	1	20.6358	-1.31758	-0.397889	0.255487	0.502757	1	PFWH6_RS02295	hypothetical protein	WP_003171269.1	PFWH6_0481		0051301 // cell division (GO_REF:nd [ND]) /// 0007049 // cell cycle (GO_REF:nd [ND])	0005737 // cytoplasm (GO_REF:nd [ND])			198	23.251	27.9523	13.5104	128	18.0206	21.7129	9.56566	146	21.2544	27.373	10.7199	195	27.2064	34.2243	13.0229	138	13.0918	16.9447	6.62301
PFWH6_RS02300	NZ_CM001025_mod	complement(516795..518597)	6.56649	-1.01102	-0.0158146	0.95678	0.992805	1	7.25398	1.08707	0.120441	0.680071	0.864134	1	7.50234	1.0401	0.0567217	0.845735	0.927184	1	PFWH6_RS02300	acyl-CoA dehydrogenase	WP_003171270.1	PFWH6_0482		0055114 // oxidation-reduction process (GO_REF:nd [ND])		0004085 // butyryl-CoA dehydrogenase activity (GO_REF:nd [ND]) /// 0050660 // flavin adenine dinucleotide binding (GO_REF:nd [ND]) /// 0003995 // acyl-CoA dehydrogenase activity (GO_REF:nd [ND])	EC:1.3.99.3, EC:1.3.8.1	281	5.32573	6.4026	19.1739	287	6.52138	7.85754	21.448	350	8.22358	10.591	25.6984	290	6.53028	8.21477	19.3674	323	4.94561	6.4011	15.5017
PFWH6_RS02305	NZ_CM001025_mod	complement(518764..522717)	10.3596	1.11711	0.159769	0.539313	0.868911	1	9.18821	-1.00893	-0.012832	0.960737	0.985387	1	10.4556	1.03973	0.0562111	0.829046	0.918556	1	putA	trifunctional transcriptional regulator/proline dehydrogenase/L-glutamate gamma-semialdehyde dehydrogenase	WP_003171271.1	PFWH6_0483	putA	0006561 // proline biosynthetic process (GO_REF:nd [ND]) /// 0010133 // proline catabolic process to glutamate (GO_REF:nd [ND]) /// 0055114 // oxidation-reduction process (GO_REF:nd [ND]) /// 0006355 // regulation of transcription, DNA-dependent (GO_REF:nd [ND])		0016620 // oxidoreductase activity, acting on the aldehyde or oxo group of donors, NAD or NADP as acceptor (GO_REF:nd [ND]) /// 0003677 // DNA binding (GO_REF:nd [ND]) /// 0003842 // 1-pyrroline-5-carboxylate dehydrogenase activity (GO_REF:nd [ND]) /// 0004657 // proline dehydrogenase activity (GO_REF:nd [ND]) /// 0003700 // sequence-specific DNA binding transcription factor activity (GO_REF:nd […	EC:1.5.1.12, EC:1.5.99.8	912	7.88183	9.47553	62.2297	837	8.67245	10.4493	62.5504	997	10.6819	13.7569	73.2036	1061	10.8945	13.7048	70.8579	1361	9.50242	12.299	65.3182
PFWH6_RS02310	NZ_CM001025_mod	523181..524665	26.1972	-1.12843	-0.174319	0.512436	0.854218	1	26.6991	-1.08942	-0.123562	0.642632	0.842137	1	28.1285	-1.13475	-0.182377	0.493092	0.714931	1	PFWH6_RS02310	sodium:proline symporter	WP_003171272.1	PFWH6_0484	putP	0006814 // sodium ion transport (GO_REF:nd [ND]) /// 0015824 // proline transport (GO_REF:nd [ND]) /// 0035524 // proline transmembrane transport (GO_REF:nd [ND])	0005886 // plasma membrane (GO_REF:nd [ND]) /// 0016021 // integral to membrane (GO_REF:nd [ND])	0031402 // sodium ion binding (GO_REF:nd [ND]) /// 0005298 // proline:sodium symporter activity (GO_REF:nd [ND])		1066	24.5301	29.4901	72.7378	1010	27.8643	33.5734	75.479	881	25.1326	32.3677	64.6865	952	26.028	32.7419	63.5784	1431	26.6027	34.4319	68.6777
PFWH6_RS02315	NZ_CM001025_mod	524870..526885	1.73475	-1.07444	-0.103591	0.748838	0.952642	1	1.82177	1.00544	0.0078326	0.980746	0.991539	1	1.85926	-1.08716	-0.120564	0.709278	0.854656	1	PFWH6_RS02315	type IV secretion protein Rhs	WP_003171273.1	PFWH6_0485	vgrE					90	1.52553	1.83399	6.14109	89	1.80864	2.17921	6.65112	88	1.84919	2.38152	6.4613	85	1.71182	2.15338	5.67664	120	1.64325	2.12686	5.75914
PFWH6_RS02320	NZ_CM001025_mod	526901..527626	9.287	-1.47669	-0.562366	0.0662187	0.350433	1	9.287	-1.47097	-0.556769	0.0702291	0.284594	1	9.287	-1.55122	-0.633403	0.0386629	0.159694	1	PFWH6_RS02320	hypothetical protein	WP_003171274.1	PFWH6_0486						192	9.03719	10.8645	13.101	169	9.53681	11.4908	12.6297	124	7.23558	9.31854	9.10456	136	7.60557	9.56743	9.08263	168	6.3883	8.26838	8.06279
PFWH6_RS02325	NZ_CM001025_mod	complement(527612..528889)	11.0511	1.31107	0.39075	0.128663	0.500832	1	7.59008	-1.14011	-0.189179	0.466505	0.733646	1	8.79171	-1.05076	-0.0714345	0.782166	0.899153	1	PFWH6_RS02325	O-acetylhomoserine aminocarboxypropyltransferase	WP_003171275.1	PFWH6_0487	cysD	0071266 // 'de novo' L-methionine biosynthetic process (GO_REF:nd [ND])		0003961 // O-acetylhomoserine aminocarboxypropyltransferase activity (GO_REF:nd [ND]) /// 0016779 // nucleotidyltransferase activity (GO_REF:nd [ND]) /// 0030170 // pyridoxal phosphate binding (GO_REF:nd [ND])	EC:2.5.1.49	268	7.16593	8.61488	18.2868	250	8.01424	9.65627	18.6829	272	9.01626	11.6118	19.9713	379	12.0403	15.1461	25.3112	560	12.0968	15.6569	26.876
PFWH6_RS02330	NZ_CM001025_mod	529064..529900	26.7371	-1.34554	-0.428184	0.129115	0.50123	1	26.7371	-1.5271	-0.610794	0.0308811	0.175422	1	26.7371	-1.33184	-0.413416	0.142723	0.353544	1	PFWH6_RS02330	DUF519 domain-containing protein	WP_003171277.1	PFWH6_0489	yhiR	0070475 // rRNA base methylation (GO_REF:nd [ND])		0003723 // RNA binding (GO_REF:nd [ND]) /// 0036307 // 23S rRNA (adenine(2030)-N(6))-methyltransferase activity (GO_REF:nd [ND])		642	26.2107	31.5105	43.8065	557	27.2636	32.8496	41.6256	412	20.8526	26.8556	30.2506	481	23.3318	29.3503	32.1231	684	22.5602	29.1997	32.8271
PFWH6_RS02335	NZ_CM001025_mod	complement(529939..530586)	81.8492	1.11219	0.153409	0.561906	0.879088	1	65.5693	-1.27472	-0.350175	0.186533	0.465898	1	67.9676	-1.16881	-0.225044	0.395283	0.64099	1	PFWH6_RS02335	peptide-methionine (S)-S-oxide reductase	WP_003171278.1	PFWH6_0490	msrA	0055114 // oxidation-reduction process (GO_REF:nd [ND]) /// 0006979 // response to oxidative stress (GO_REF:nd [ND]) /// 0030091 // protein repair (GO_REF:nd [ND]) /// 0006464 // cellular protein modification process (GO_REF:nd [ND])		0008113 // peptide-methionine (S)-S-oxide reductase activity (GO_REF:nd [ND])	EC:1.8.4, EC:1.8.4.11	1150	60.6445	72.9068	78.4695	1115	70.4941	84.9376	83.3258	1180	77.1428	99.3505	86.6402	1640	102.754	129.259	109.526	1541	65.6508	84.972	73.9569
PFWH6_RS02340	NZ_CM001025_mod	complement(530659..533352)	71.2715	1.0567	0.079572	0.770988	0.956289	1	74.6999	1.10735	0.147108	0.590524	0.812237	1	89.8254	1.21909	0.285808	0.295718	0.547268	1	PFWH6_RS02340	diguanylate cyclase	WP_003171279.1	PFWH6_0491		0023014 // signal transduction by phosphorylation (GO_REF:nd [ND]) /// 0000160 // phosphorelay signal transduction system (GO_REF:nd [ND])	0005622 // intracellular (GO_REF:nd [ND])	0000155 // phosphorelay sensor kinase activity (GO_REF:nd [ND]) /// 0005515 // protein binding (GO_REF:nd [ND])	EC:2.7.3	4579	58.082	69.8262	312.445	4124	62.7154	75.5651	308.194	4323	67.9792	87.5489	317.411	4556	68.6619	86.3732	304.268	7531	77.1734	99.8856	361.434
PFWH6_RS02345	NZ_CM001025_mod	complement(533670..535301)	778.165	-1.36732	-0.451348	0.223811	0.63068	1	778.165	-1.51233	-0.596773	0.107757	0.354199	1	778.165	-1.69116	-0.758012	0.0410592	0.165801	1	PFWH6_RS02345	dihydrolipoamide acetyltransferase	WP_003171280.1	PFWH6_0492	aceF	0006096 // glycolysis (GO_REF:nd [ND])	0045254 // pyruvate dehydrogenase complex (GO_REF:nd [ND])	0004742 // dihydrolipoyllysine-residue acetyltransferase activity (GO_REF:nd [ND])	EC:2.3.1.12	42996	900.278	1082.31	2933.8	26134	656.053	790.471	1953.04	30709	797.139	1026.62	2254.77	24869	618.682	778.271	1660.85	30121	509.521	659.473	1445.59
PFWH6_RS02350	NZ_CM001025_mod	complement(535313..537958)	447.079	-1.53894	-0.621941	0.0841905	0.395143	1	498.273	-1.00691	-0.00993	0.978003	0.991167	1	447.079	-1.33697	-0.418967	0.244701	0.490429	1	aceE	pyruvate dehydrogenase (acetyl-transferring), homodimeric type	WP_003171281.1	PFWH6_0493	aceE	0055114 // oxidation-reduction process (GO_REF:nd [ND])		0004739 // pyruvate dehydrogenase (acetyl-transferring) activity (GO_REF:nd [ND])	EC:1.2.4.1	36232	467.919	562.533	2472.27	27529	426.24	513.571	2057.29	22569	361.336	465.356	1657.1	22652	347.573	437.23	1512.79	25945	270.693	350.358	1245.17
PFWH6_RS02355	NZ_CM001025_mod	538342..541281	75.4292	-1.00219	-0.00314988	0.992476	0.999939	1	93.3077	1.24407	0.315068	0.345559	0.6348	1	77.4844	-1.05346	-0.0751315	0.822044	0.917087	1	PFWH6_RS02355	bifunctional glutamine synthetase adenylyltransferase/deadenyltransferase	WP_003171283.1	PFWH6_0495	glnE			0005524 // ATP binding (GO_REF:nd [ND]) /// 0008882 // [glutamate-ammonia-ligase] adenylyltransferase activity (GO_REF:nd [ND]) /// 0000287 // magnesium ion binding (GO_REF:nd [ND]) /// 0016874 // ligase activity (GO_REF:nd [ND])	EC:2.7.7.42	5529	64.264	77.2582	377.268	5059	70.497	84.941	378.068	5184	74.6975	96.2012	380.629	6520	90.0388	113.264	435.432	6555	61.5514	79.6661	314.593
PFWH6_RS02360	NZ_CM001025_mod	541336..542370	71.1825	-1.30329	-0.382155	0.156323	0.547063	1	71.1825	-1.21215	-0.277567	0.303327	0.599367	1	79.4446	-1.1016	-0.139601	0.604399	0.789138	1	PFWH6_RS02360	lipopolysaccharide heptosyltransferase II	WP_003171284.1	PFWH6_0496	rfaF	0009103 // lipopolysaccharide biosynthetic process (GO_REF:nd [ND])		0016757 // transferase activity, transferring glycosyl groups (GO_REF:nd [ND])		2299	75.9045	91.2524	156.871	1679	66.4605	80.0775	125.475	1920	78.5867	101.21	140.974	1156	45.3468	57.0441	77.2024	2227	59.4008	76.8826	106.88
PFWH6_RS02365	NZ_CM001025_mod	542372..543433	35.9339	-1.11257	-0.153896	0.538893	0.868911	1	39.1138	-1.01879	-0.0268527	0.91465	0.967	1	41.5161	-1.05416	-0.0760887	0.761174	0.888124	1	PFWH6_RS02365	ADP-heptose--LPS heptosyltransferase	WP_003171285.1	PFWH6_0497	rfaC	0009244 // lipopolysaccharide core region biosynthetic process (GO_REF:nd [ND])		0008920 // lipopolysaccharide heptosyltransferase activity (GO_REF:nd [ND])		1108	35.652	42.8608	75.6037	930	35.8766	43.2274	69.5005	992	39.5709	50.9624	72.8365	826	31.578	39.7236	55.1636	1410	36.6528	47.4398	67.6699
PFWH6_RS02370	NZ_CM001025_mod	543433..544557	41.5393	-1.01565	-0.022402	0.925721	0.987634	1	39.9418	-1.04552	-0.0642201	0.789472	0.91287	1	47.3831	1.03165	0.0449538	0.851546	0.93017	1	PFWH6_RS02370	glucosyltransferase	WP_003171286.1	PFWH6_0498	rfaG			0016757 // transferase activity, transferring glycosyl groups (GO_REF:nd [ND])		1164	35.3565	42.5056	79.4248	1101	40.0948	48.3098	82.2796	1087	40.9322	52.7157	79.8118	1218	43.9566	55.2952	81.343	1619	39.7289	51.4212	77.7003
PFWH6_RS02375	NZ_CM001025_mod	544554..545360	85.1485	-1.03414	-0.0484378	0.840281	0.968938	1	90.321	1.0226	0.0322375	0.893339	0.958019	1	94.1718	-1.01708	-0.0244354	0.919009	0.966861	1	PFWH6_RS02375	lipopolysaccharide core heptose(I) kinase RfaP	WP_003171288.1	PFWH6_0499	rfaP	0055114 // oxidation-reduction process (GO_REF:nd [ND]) /// 0016310 // phosphorylation (GO_REF:nd [ND]) /// 0009244 // lipopolysaccharide core region biosynthetic process (GO_REF:nd [ND])	0016020 // membrane (GO_REF:nd [ND])	0005524 // ATP binding (GO_REF:nd [ND]) /// 0016491 // oxidoreductase activity (GO_REF:nd [ND]) /// 0016301 // kinase activity (GO_REF:nd [ND]) /// 0016773 // phosphotransferase activity, alcohol group as acceptor (GO_REF:nd [ND])		1881	79.6497	95.7548	128.349	1524	77.3686	93.2205	113.891	1622	85.1463	109.658	119.094	1732	87.1373	109.614	115.67	2431	83.1618	107.636	116.671
PFWH6_RS02380	NZ_CM001025_mod	545360..546094	66.2114	1.03078	0.0437317	0.860432	0.974556	1	64.5599	1.00292	0.00420844	0.986512	0.994327	1	70.1276	1.00142	0.00204183	0.99345	0.998166	1	PFWH6_RS02380	LPS biosynthesis protein	WP_003171289.1	PFWH6_0500		0016310 // phosphorylation (GO_REF:nd [ND])	0016020 // membrane (GO_REF:nd [ND])	0005524 // ATP binding (GO_REF:nd [ND]) /// 0016301 // kinase activity (GO_REF:nd [ND]) /// 0016773 // phosphotransferase activity, alcohol group as acceptor (GO_REF:nd [ND])		1171	54.4425	65.4508	79.9024	1088	60.645	73.0704	81.3081	1184	68.2422	87.8875	86.9339	1140	62.9719	79.2155	76.1338	1795	67.4202	87.262	86.1471
PFWH6_RS02385	NZ_CM001025_mod	546091..546843	117.215	1.01575	0.022542	0.925959	0.987634	1	114.504	-1.00704	-0.0101188	0.966742	0.987008	1	126.05	1.00267	0.00385361	0.987324	0.995134	1	PFWH6_RS02385	LPS kinase	WP_003171290.1	PFWH6_0501	inaA	0016310 // phosphorylation (GO_REF:nd [ND])	0016020 // membrane (GO_REF:nd [ND])	0005524 // ATP binding (GO_REF:nd [ND]) /// 0016301 // kinase activity (GO_REF:nd [ND]) /// 0016773 // phosphotransferase activity, alcohol group as acceptor (GO_REF:nd [ND])		2270	103.015	123.844	154.892	1898	103.265	124.423	141.841	2217	124.727	160.633	162.781	2013	108.537	136.534	134.436	3229	118.382	153.222	154.969
PFWH6_RS02390	NZ_CM001025_mod	546843..548303	52.643	-1.04089	-0.057817	0.816614	0.962542	1	49.1771	-1.13024	-0.17663	0.478988	0.740061	1	58.3223	-1.02497	-0.0355859	0.886488	0.948684	1	PFWH6_RS02390	serine/threonine protein kinase	WP_003171292.1	PFWH6_0502		0006468 // protein phosphorylation (GO_REF:nd [ND]) /// 0055114 // oxidation-reduction process (GO_REF:nd [ND])	0016020 // membrane (GO_REF:nd [ND])	0005524 // ATP binding (GO_REF:nd [ND]) /// 0004739 // pyruvate dehydrogenase (acetyl-transferring) activity (GO_REF:nd [ND]) /// 0004674 // protein serine/threonine kinase activity (GO_REF:nd [ND])	EC:2.7.11, EC:1.2.4.1	1890	44.2059	53.1443	128.963	1931	54.1483	65.2427	144.307	2039	59.1228	76.143	149.711	1789	49.7153	62.5393	119.477	2598	49.091	63.5385	124.685
PFWH6_RS02395	NZ_CM001025_mod	548624..550382	115.857	-1.20553	-0.269672	0.348294	0.755142	1	115.857	-1.12483	-0.169711	0.55506	0.790221	1	126.909	-1.11161	-0.152657	0.595436	0.784146	1	PFWH6_RS02395	carbamoyltransferase		PFWH6_0503		0009058 // biosynthetic process (GO_REF:nd [ND])		0016740 // transferase activity (GO_REF:nd [ND])		5710	110.927	133.357	389.618	5186	120.787	145.535	387.559	4660	112.23	144.538	342.155	4280	98.7887	124.271	285.836	7063	110.85	143.473	338.973
PFWH6_RS02400	NZ_CM001025_mod	550366..551496	89.2326	-1.47733	-0.562993	0.0509299	0.302515	1	102.561	1.03922	0.0555064	0.847313	0.938073	1	89.2326	-1.22504	-0.292823	0.309772	0.560782	1	PFWH6_RS02400	glycosyl transferase	WP_003171294.1	PFWH6_0504				0016757 // transferase activity, transferring glycosyl groups (GO_REF:nd [ND])		2991	90.3696	108.642	204.089	2432	88.0956	106.145	181.748	2348	87.9476	113.266	172.399	1777	63.7903	80.2449	118.675	2102	51.3077	66.4076	100.881
PFWH6_RS02405	NZ_CM001025_mod	551496..552392	19.7893	-1.27406	-0.349431	0.258417	0.669167	1	19.7893	-1.15762	-0.211157	0.494906	0.75263	1	20.3262	-1.18634	-0.246518	0.424906	0.666501	1	PFWH6_RS02405	acetyltransferase	WP_003171296.1	PFWH6_0505				0016740 // transferase activity (GO_REF:nd [ND])		521	19.8479	23.8611	35.5501	432	19.7308	23.7734	32.2841	331	15.6323	20.1325	24.3033	433	19.5986	24.6541	28.9175	555	17.081	22.108	26.636
PFWH6_RS02410	NZ_CM001025_mod	552389..553785	32.9578	-1.22642	-0.294456	0.308925	0.722887	1	39.8444	1.08394	0.116281	0.687706	0.868449	1	38.3425	-1.05375	-0.0755301	0.793979	0.907088	1	PFWH6_RS02410	GlcNAc-PI de-N-acetylase		PFWH6_0506			0016021 // integral to membrane (GO_REF:nd [ND])			1310	32.0438	38.523	89.387	1155	33.8718	40.8118	86.3151	1263	38.2997	49.3253	92.7344	821	23.8603	30.0151	54.8297	1405	27.7647	35.9358	67.4299
PFWH6_RS02415	NZ_CM001025_mod	553797..554753	94.9617	-1.18563	-0.245659	0.339147	0.749501	1	96.6829	-1.09633	-0.132679	0.605752	0.819214	1	95.8049	-1.21726	-0.283641	0.269747	0.517792	1	PFWH6_RS02415	hypothetical protein	WP_003171299.1	PFWH6_0508				0016740 // transferase activity (GO_REF:nd [ND])		2800	99.9804	120.196	191.056	2101	89.943	108.371	157.011	2143	94.8634	122.172	157.347	2004	85.0189	106.949	133.835	3110	89.7142	116.117	149.258
PFWH6_RS02420	NZ_CM001025_mod	554795..555559	79.6732	-1.05728	-0.0803582	0.731673	0.945084	1	82.0161	-1.02588	-0.036863	0.875075	0.950793	1	82.4192	-1.11445	-0.156336	0.504741	0.723441	1	PFWH6_RS02420	hypothetical protein	WP_003171300.1	PFWH6_0509			0016021 // integral to membrane (GO_REF:nd [ND])			1635	73.034	87.8015	111.563	1449	77.5997	93.499	108.286	1517	84.0064	108.19	111.384	1448	76.8487	96.6718	96.7033	2166	78.1645	101.168	103.952
PFWH6_RS02425	NZ_CM001025_mod	555599..556696	53.7204	-1.08492	-0.117594	0.653101	0.917799	1	64.5989	1.11167	0.152728	0.559362	0.794371	1	60.1244	-1.05863	-0.0821996	0.753349	0.883045	1	PFWH6_RS02425	glycosyl transferase	WP_003171301.1	PFWH6_0510				0016740 // transferase activity (GO_REF:nd [ND])		1799	55.9883	67.3092	122.754	1274	47.5357	57.2753	95.2082	1768	68.2132	87.8502	129.813	1438	53.1724	66.8882	96.0355	1582	39.7756	51.4816	75.9246
PFWH6_RS02430	NZ_CM001025_mod	complement(556685..557290)	372.493	1.00193	0.0027829	0.992902	0.999939	1	343.715	-1.08965	-0.123863	0.692203	0.870393	1	380.28	-1.06806	-0.0949921	0.761404	0.888124	1	PFWH6_RS02430	toluene tolerance protein	WP_042944078.1	PFWH6_0511			0016020 // membrane (GO_REF:nd [ND])	0005524 // ATP binding (GO_REF:nd [ND]) /// 0016773 // phosphotransferase activity, alcohol group as acceptor (GO_REF:nd [ND]) /// 0016874 // ligase activity (GO_REF:nd [ND])		6202	349.726	420.441	423.19	4658	314.905	379.426	348.1	5785	404.407	520.827	424.757	4438	297.334	374.031	296.388	9126	415.739	538.091	437.982
PFWH6_RS02435	NZ_CM001025_mod	557400..558578	28.5902	-1.15439	-0.207125	0.467112	0.833345	1	45.6373	1.42635	0.512332	0.0716722	0.28719	1	41.1629	1.18228	0.241569	0.395721	0.64099	1	PFWH6_RS02435	polymerase	WP_003171304.1	PFWH6_0512		0051301 // cell division (GO_REF:nd [ND])	0016021 // integral to membrane (GO_REF:nd [ND])			925	26.81	32.231	63.1168	874	30.3704	36.593	65.3155	959	34.4582	44.378	70.4135	829	28.5476	35.9115	55.364	861	20.1605	26.0938	41.3218
PFWH6_RS02440	NZ_CM001025_mod	558587..560395	123.459	-1.11669	-0.159232	0.57645	0.883972	1	168.68	1.22344	0.290942	0.307391	0.600682	1	162.199	1.07694	0.106935	0.707531	0.853809	1	PFWH6_RS02440	lipid A export permease/ATP-binding protein MsbA	WP_003171306.1	PFWH6_0513	msbA	0006869 // lipid transport (GO_REF:nd [ND]) /// 0055085 // transmembrane transport (GO_REF:nd [ND])	0043190 // ATP-binding cassette (ABC) transporter complex (GO_REF:nd [ND])	0005524 // ATP binding (GO_REF:nd [ND]) /// 0034040 // lipid-transporting ATPase activity (GO_REF:nd [ND])		6498	122.747	147.566	443.387	5471	123.903	149.289	408.857	6138	143.74	185.119	450.676	4859	109.053	137.183	324.504	7705	117.584	152.189	369.785
PFWH6_RS02445	NZ_CM001025_mod	560516..561940	54.533	-1.45637	-0.542375	0.0601406	0.331694	1	54.533	-1.31901	-0.399454	0.1663	0.441872	1	54.533	-1.39289	-0.478082	0.0974724	0.283352	1	PFWH6_RS02445	bifunctional heptose 7-phosphate kinase/heptose 1-phosphate adenyltransferase	WP_003171308.1	PFWH6_0514	hidE	0097171 // ADP-L-glycero-beta-D-manno-heptose biosynthetic process (GO_REF:nd [ND]) /// 0046835 // carbohydrate phosphorylation (GO_REF:nd [ND])		0005524 // ATP binding (GO_REF:nd [ND]) /// 0033785 // heptose 7-phosphate kinase activity (GO_REF:nd [ND]) /// 0033786 // heptose-1-phosphate adenylyltransferase activity (GO_REF:nd [ND]) /// 0016773 // phosphotransferase activity, alcohol group as acceptor (GO_REF:nd [ND])	EC:2.7.1	2100	50.3585	60.541	143.292	2042	58.7076	70.7361	152.602	1575	46.8224	60.3016	115.643	1427	40.6573	51.1449	95.3008	1956	37.8937	49.0458	93.8739
PFWH6_RS02450	NZ_CM001025_mod	561933..562868	110.913	-1.30738	-0.386678	0.189837	0.591683	1	110.913	-1.18306	-0.242523	0.410961	0.691904	1	110.913	-1.32322	-0.404057	0.17068	0.394846	1	PFWH6_RS02450	NAD-dependent dehydratase	WP_003171311.1	PFWH6_0515			0016021 // integral to membrane (GO_REF:nd [ND])	0003978 // UDP-glucose 4-epimerase activity (GO_REF:nd [ND]) /// 0050662 // coenzyme binding (GO_REF:nd [ND])	EC:5.1.3.2	2833	103.428	124.342	193.308	2705	118.398	142.657	202.149	2498	113.059	145.606	183.413	1946	84.4105	106.184	129.962	2926	86.3001	111.698	140.427
PFWH6_RS02455	NZ_CM001025_mod	complement(562931..563890)	57.3088	1.1519	0.20402	0.398746	0.792785	1	64.4202	1.28735	0.364408	0.131826	0.391716	1	80.3429	1.47637	0.562054	0.0199662	0.101805	1	PFWH6_RS02455	hypothetical protein	WP_003171312.1	PFWH6_0516						1051	37.4111	44.9756	71.7143	1222	52.1499	62.8348	91.3221	1398	61.6914	79.4509	102.647	1301	55.0219	69.2148	86.8861	1920	55.2132	71.4625	92.1462
PFWH6_RS02460	NZ_CM001025_mod	complement(563932..564744)	113.32	-1.28527	-0.362067	0.138912	0.51898	1	127.588	1.00836	0.0120144	0.960825	0.985387	1	113.32	-1.32766	-0.408883	0.0946853	0.278463	1	PFWH6_RS02460	aldo/keto reductase	WP_003171314.1	PFWH6_0517		0055114 // oxidation-reduction process (GO_REF:nd [ND])		0016491 // oxidoreductase activity (GO_REF:nd [ND])		2685	112.855	135.675	183.209	2258	113.785	137.099	168.744	2028	105.673	136.094	148.904	2056	102.674	129.159	137.308	2604	88.4226	114.445	124.973
PFWH6_RS02465	NZ_CM001025_mod	complement(564741..565910)	38.2122	-1.25612	-0.328977	0.222182	0.628838	1	38.2122	-1.12527	-0.170274	0.527589	0.77198	1	42.6465	-1.09198	-0.126944	0.637373	0.814907	1	PFWH6_RS02465	FAD-dependent oxidoreductase	WP_003171316.1	PFWH6_0518		0055114 // oxidation-reduction process (GO_REF:nd [ND])		0016491 // oxidoreductase activity (GO_REF:nd [ND])		1383	40.3929	48.5603	94.3681	1029	36.0315	43.414	76.8989	983	35.5923	45.8385	72.1757	941	32.6538	41.0768	62.8438	1449	34.1897	44.2518	69.5416
PFWH6_RS02470	NZ_CM001025_mod	complement(565965..566300)	7.71497	1.25869	0.331918	0.374181	0.777093	1	7.18169	1.21315	0.278761	0.458928	0.726897	1	8.65863	1.31389	0.393844	0.290522	0.539232	1	PFWH6_RS02470	QacE family quaternary ammonium compound efflux SMR transporter	WP_003171317.1	PFWH6_0519	emrE	0006810 // transport (GO_REF:nd [ND])	0005886 // plasma membrane (GO_REF:nd [ND]) /// 0016021 // integral to membrane (GO_REF:nd [ND])			60	6.10212	7.33597	4.09406	38	4.63338	5.5827	2.8398	66	8.32133	10.7169	4.84598	71	8.57924	10.7922	4.74167	76	6.24435	8.08206	3.64745
PFWH6_RS02475	NZ_CM001025_mod	566404..567294	3.17424	-1.27018	-0.345036	0.333645	0.745484	1	3.17424	-1.80161	-0.849285	0.0203725	0.136596	1	3.17424	-1.4148	-0.500599	0.162102	0.384027	1	PFWH6_RS02475	LysR family transcriptional regulator	WP_003171318.1	PFWH6_0520		0006355 // regulation of transcription, DNA-dependent (GO_REF:nd [ND])		0003677 // DNA binding (GO_REF:nd [ND]) /// 0003700 // sequence-specific DNA binding transcription factor activity (GO_REF:nd [ND])		90	3.4517	4.14964	6.14109	63	2.89678	3.4903	4.7081	41	1.94937	2.51055	3.01038	72	3.28083	4.12713	4.80845	102	3.16035	4.09044	4.89527
PFWH6_RS02480	NZ_CM001025_mod	567318..568595	60.8218	-1.33632	-0.418269	0.170042	0.565425	1	71.0273	1.04744	0.0668728	0.826308	0.929161	1	75.0262	1.01166	0.0167253	0.95622	0.981064	1	PFWH6_RS02480	3-deoxy-D-manno-octulosonic acid transferase	WP_042944083.1					0016740 // transferase activity (GO_REF:nd [ND])		2329	62.2741	74.8659	158.918	1852	59.3695	71.5336	138.403	1595	52.8711	68.0915	117.111	1102	35.009	44.0396	73.596	2978	64.329	83.261	142.923
PFWH6_RS02485	NZ_CM001025_mod	complement(568610..570048)	42.2236	-1.14523	-0.195632	0.391123	0.785407	1	42.2236	-1.29617	-0.37425	0.101351	0.341574	1	44.1374	-1.16531	-0.220714	0.333256	0.581766	1	PFWH6_RS02485	channel protein TolC		PFWH6_0521	tolC	0006810 // transport (GO_REF:nd [ND])	0019867 // outer membrane (GO_REF:nd [ND])	0005215 // transporter activity (GO_REF:nd [ND])		1729	41.0585	49.3605	117.977	1524	43.3888	52.2787	113.891	1444	42.5104	54.7481	106.024	1455	41.0518	51.6411	97.1708	2097	40.23	52.0698	100.641
PFWH6_RS02490	NZ_CM001025_mod	570500..572389	18.9043	-1.56386	-0.645115	0.071749	0.365039	1	18.9043	-1.7046	-0.769432	0.0319234	0.179915	1	18.9043	-1.74481	-0.803074	0.0250339	0.118599	1	PFWH6_RS02490	phosphomethylpyrimidine synthase ThiC	WP_003171320.1	PFWH6_0522	thiC	0009228 // thiamine biosynthetic process (GO_REF:nd [ND]) /// 0009229 // thiamine diphosphate biosynthetic process (GO_REF:nd [ND])		0008270 // zinc ion binding (GO_REF:nd [ND]) /// 0051539 // 4 iron, 4 sulfur cluster binding (GO_REF:nd [ND]) /// 0016829 // lyase activity (GO_REF:nd [ND])		1156	20.9009	25.127	78.8789	780	16.9078	20.372	58.2907	763	17.1022	22.0255	56.0224	668	14.3497	18.0513	44.6118	647	9.45051	12.2318	31.0513
PFWH6_RS02495	NZ_CM001025_mod	572549..573838	32.2608	-1.51433	-0.598676	0.0830141	0.392985	1	32.7925	-1.08677	-0.120049	0.728	0.886829	1	32.2608	-1.24551	-0.316738	0.358751	0.607051	1	PFWH6_RS02495	nitrate reductase	WP_003171321.1	PFWH6_0523	cytX	0015856 // cytosine transport (GO_REF:nd [ND]) /// 0055085 // transmembrane transport (GO_REF:nd [ND])	0016021 // integral to membrane (GO_REF:nd [ND])	0015209 // cytosine transmembrane transporter activity (GO_REF:nd [ND])		1250	33.1123	39.8076	85.293	989	31.4094	37.8448	73.9097	1019	33.4636	43.097	74.8189	707	22.2515	27.9913	47.2163	746	15.9647	20.6632	35.8026
PFWH6_RS02500	NZ_CM001025_mod	574148..574504	73.8079	1.05091	0.0716346	0.802311	0.961387	1	62.4852	-1.36575	-0.44969	0.117524	0.371998	1	69.759	-1.09439	-0.130127	0.649494	0.821819	1	PFWH6_RS02500	hypothetical protein	WP_042944084.1							639	61.1648	73.5323	43.6018	556	63.8057	76.8788	41.5508	579	68.7066	88.4857	42.5124	771	87.6831	110.301	51.4905	841	65.034	84.1736	40.3619
PFWH6_RS02505	NZ_CM001025_mod	574509..574739	52.9482	-1.38749	-0.472482	0.110364	0.466037	1	52.9482	-1.1959	-0.258103	0.383227	0.669845	1	64.1577	-1.01051	-0.0150863	0.959168	0.982503	1	PFWH6_RS02505	hypothetical protein	WP_042944085.1							337	49.8525	59.9326	22.995	316	56.0439	67.5267	23.6152	240	44.0137	56.6842	17.6217	189	33.2184	41.7871	12.6222	417	49.8353	64.5018	20.013
PFWH6_RS02510	NZ_CM001025_mod	574736..575353	48.7903	1.01581	0.0226344	0.925375	0.987634	1	54.3225	1.12294	0.167285	0.48898	0.748235	1	63.7024	1.21169	0.277024	0.251007	0.498014	1	nudF	ADP-ribose pyrophosphatase	WP_003171322.1	PFWH6_0524	yqiE			0046872 // metal ion binding (GO_REF:nd [ND]) /// 0047631 // ADP-ribose diphosphatase activity (GO_REF:nd [ND])	EC:3.6.1.13	718	39.7013	47.7289	48.9923	703	46.6037	56.1522	52.5364	586	40.1696	51.7335	43.0264	787	51.703	65.0398	52.5591	1220	54.4984	70.5374	58.5512
PFWH6_RS02515	NZ_CM001025_mod	575344..575793	17.1953	1.09499	0.130913	0.68479	0.930057	1	18.7662	1.17177	0.228685	0.478946	0.740061	1	20.1822	1.16165	0.216178	0.502093	0.721271	1	PFWH6_RS02515	hypothetical protein	WP_003171323.1	PFWH6_0525	yqiB					157	11.9222	14.3329	10.7128	181	16.4786	19.8548	13.5264	168	15.8156	20.3685	12.3352	168	15.1575	19.0673	11.2197	336	20.6129	26.6793	16.1256
PFWH6_RS02520	NZ_CM001025_mod	575891..576706	33.3628	1.13373	0.181073	0.508282	0.851902	1	34.0022	1.14952	0.201028	0.463146	0.730571	1	34.1657	1.06839	0.0954428	0.727381	0.867164	1	PFWH6_RS02520	phosphodiesterase	WP_003171324.1	PFWH6_0526				0046872 // metal ion binding (GO_REF:nd [ND]) /// 0004115 // 3',5'-cyclic-AMP phosphodiesterase activity (GO_REF:nd [ND]) /// 0000166 // nucleotide binding (GO_REF:nd [ND])	EC:3.1.4	598	25.0426	30.1062	40.8041	546	27.4129	33.0296	40.8035	600	31.1494	40.1166	44.0543	760	37.814	47.5682	50.7559	920	31.1251	40.2852	44.1534
PFWH6_RS02525	NZ_CM001025_mod	576804..577412	62.0593	-1.19993	-0.262953	0.29686	0.712293	1	66.8703	-1.0322	-0.0457243	0.856065	0.942478	1	62.0593	-1.30781	-0.387157	0.124683	0.326445	1	PFWH6_RS02525	esterase	WP_003171325.1	PFWH6_0527	yqiA					1121	62.9009	75.6195	76.4907	910	61.2177	73.7606	68.0059	831	57.8059	74.4469	61.0153	883	58.8671	74.0519	58.9703	1267	57.4344	74.3374	60.8069
PFWH6_RS02530	NZ_CM001025_mod	577467..579371	58.5704	-1.03218	-0.0456897	0.860523	0.974556	1	55.295	-1.08476	-0.117374	0.651844	0.848286	1	62.8004	-1.04454	-0.0628654	0.808961	0.913631	1	PFWH6_RS02530	DNA topoisomerase IV subunit B	WP_003171326.1	PFWH6_0528	parE	0006265 // DNA topological change (GO_REF:nd [ND]) /// 0007059 // chromosome segregation (GO_REF:nd [ND])	0005694 // chromosome (GO_REF:nd [ND])	0005524 // ATP binding (GO_REF:nd [ND]) /// 0003677 // DNA binding (GO_REF:nd [ND]) /// 0000287 // magnesium ion binding (GO_REF:nd [ND]) /// 0003918 // DNA topoisomerase type II (ATP-hydrolyzing) activity (GO_REF:nd [ND])	EC:5.99.1.3	2715	48.7016	58.5491	185.256	2767	59.5069	71.6992	206.783	2534	56.3508	72.5729	186.056	3052	65.0458	81.8243	203.825	3748	54.3147	70.2996	179.877
PFWH6_RS02535	NZ_CM001025_mod	579371..580366	87.8309	1.08316	0.115241	0.643846	0.913219	1	95.023	1.16738	0.223268	0.370506	0.658243	1	94.4912	1.06546	0.0914743	0.713626	0.857909	1	PFWH6_RS02535	hypothetical protein	WP_003171327.1	PFWH6_0529				0016853 // isomerase activity (GO_REF:nd [ND])		2262	77.6072	93.2994	154.346	1627	66.9239	80.6359	121.588	2328	99.0175	127.522	170.931	1893	77.1651	97.0698	126.422	3150	87.31	113.005	151.177
PFWH6_RS02540	NZ_CM001025_mod	580440..582704	79.91	-1.01106	-0.0158677	0.949323	0.992415	1	71.9649	-1.17512	-0.232805	0.351284	0.640182	1	77.07	-1.14281	-0.192592	0.440511	0.677768	1	PFWH6_RS02540	DNA topoisomerase IV subunit A	WP_003171328.1	PFWH6_0530	parC	0006265 // DNA topological change (GO_REF:nd [ND]) /// 0007059 // chromosome segregation (GO_REF:nd [ND])	0005694 // chromosome (GO_REF:nd [ND]) /// 0019897 // extrinsic to plasma membrane (GO_REF:nd [ND])	0005524 // ATP binding (GO_REF:nd [ND]) /// 0003677 // DNA binding (GO_REF:nd [ND]) /// 0003918 // DNA topoisomerase type II (ATP-hydrolyzing) activity (GO_REF:nd [ND])	EC:5.99.1.3	4772	71.9948	86.5521	325.614	3977	71.935	86.6737	297.208	4049	75.73	97.531	297.293	4979	89.249	112.271	332.518	6133	74.7511	96.7504	294.34
PFWH6_RS02545	NZ_CM001025_mod	582881..583588	125.154	1.01722	0.0246283	0.92253	0.9873	1	146.367	1.18528	0.245222	0.332916	0.623314	1	160.346	1.18535	0.245311	0.332552	0.581599	1	PFWH6_RS02545	lipoprotein	WP_042944087.1	PFWH6_0531						2171	104.784	125.971	148.137	1998	115.615	139.304	149.314	2375	142.108	183.018	174.382	2007	115.092	144.779	134.036	3033	118.264	153.069	145.562
PFWH6_RS02550	NZ_CM001025_mod	complement(583734..585230)	114.081	-1.17098	-0.227719	0.353115	0.760744	1	114.081	-1.13872	-0.187413	0.444827	0.717947	1	134.142	-1.04033	-0.0570432	0.816037	0.915745	1	PFWH6_RS02550	HAMP domain-containing protein	WP_003171330.1	PFWH6_0532		0007165 // signal transduction (GO_REF:nd [ND]) /// 0016310 // phosphorylation (GO_REF:nd [ND])	0016021 // integral to membrane (GO_REF:nd [ND])	0016301 // kinase activity (GO_REF:nd [ND]) /// 0004871 // signal transducer activity (GO_REF:nd [ND])		4900	111.852	134.468	334.348	4250	116.311	140.142	317.61	4098	115.968	149.353	300.891	3487	94.5714	118.966	232.876	6278	115.774	149.847	301.299
PFWH6_RS02555	NZ_CM001025_mod	585364..586578	88.763	-1.31447	-0.394479	0.111284	0.467851	1	88.763	-1.41773	-0.503582	0.0421899	0.209627	1	88.763	-1.43861	-0.524678	0.0341977	0.148458	1	PFWH6_RS02555	phosphoserine phosphatase	WP_003171331.1	PFWH6_0533	serB	0016311 // dephosphorylation (GO_REF:nd [ND]) /// 0006564 // L-serine biosynthetic process (GO_REF:nd [ND])		0004647 // phosphoserine phosphatase activity (GO_REF:nd [ND]) /// 0016597 // amino acid binding (GO_REF:nd [ND])	EC:3.1.3.3	3069	86.3156	103.769	209.411	2705	91.2104	109.898	202.149	2308	80.4726	103.639	169.462	2255	75.3529	94.7901	150.598	3121	70.9137	91.7837	149.786
PFWH6_RS02560	NZ_CM001025_mod	complement(586647..587507)	39.3288	-1.04323	-0.0610577	0.83344	0.967668	1	36.8434	-1.22684	-0.294944	0.310538	0.602964	1	36.8434	-1.45609	-0.542104	0.0623056	0.213758	1	PFWH6_RS02560	phosphatidylserine decarboxylase	WP_003171334.1	PFWH6_0534		0006646 // phosphatidylethanolamine biosynthetic process (GO_REF:nd [ND])	0005886 // plasma membrane (GO_REF:nd [ND])	0004609 // phosphatidylserine decarboxylase activity (GO_REF:nd [ND])	EC:4.1.1.65	792	31.4333	37.7892	54.0416	888	42.2535	50.9108	66.3618	771	37.935	48.8556	56.6098	881	41.5434	52.2595	58.8368	1201	38.5081	49.8411	57.6394
PFWH6_RS02565	NZ_CM001025_mod	complement(587523..588336)	48.7057	-1.03467	-0.0491723	0.84381	0.969355	1	45.0564	-1.18175	-0.240928	0.335228	0.625788	1	45.0564	-1.33693	-0.418919	0.0936796	0.2765	1	PFWH6_RS02565	thiosulfate sulfurtransferase		PFWH6_0535	cysA-1					1004	42.1481	50.6705	68.5073	953	47.9647	57.7921	71.2193	870	45.2776	58.312	63.8788	1080	53.8678	67.7629	72.1268	1385	46.9719	60.7958	66.47
PFWH6_RS02570	NZ_CM001025_mod	complement(588393..589928)	57.7556	-1.13712	-0.185382	0.443651	0.819899	1	68.9676	1.07379	0.102717	0.671209	0.85972	1	70.03	-1.00622	-0.00894942	0.97049	0.987214	1	PFWH6_RS02570	signal transduction protein	WP_003171336.1	PFWH6_0536		0016310 // phosphorylation (GO_REF:nd [ND])		0016301 // kinase activity (GO_REF:nd [ND])		2503	55.685	66.9445	170.791	2243	59.8262	72.0839	167.623	2130	58.7458	75.6574	156.393	2149	56.8034	71.4559	143.519	3056	54.9256	71.0903	146.666
PFWH6_RS02575	NZ_CM001025_mod	590096..590947	77.183	-1.01192	-0.0170956	0.94452	0.990707	1	100.967	1.2833	0.359858	0.142843	0.40688	1	107.248	1.24853	0.320234	0.192058	0.426085	1	PFWH6_RS02575	flagellar motor protein MotA	WP_003171338.1	PFWH6_0537	motA	0015031 // protein transport (GO_REF:nd [ND])	0016021 // integral to membrane (GO_REF:nd [ND])	0008565 // protein transporter activity (GO_REF:nd [ND])		1717	68.8651	82.7897	117.158	1482	71.2626	85.8635	110.752	1493	74.235	95.6056	109.622	1328	63.2831	79.607	88.6892	2902	94.0309	121.704	139.275
PFWH6_RS02580	NZ_CM001025_mod	590951..591970	35.8793	1.04879	0.0687275	0.784524	0.959285	1	50.337	1.47077	0.55657	0.0266742	0.159241	1	47.918	1.27944	0.355515	0.156781	0.375726	1	PFWH6_RS02580	flagellar motor protein MotB	WP_003171339.1	PFWH6_0538	motB		0016021 // integral to membrane (GO_REF:nd [ND])			834	27.9405	33.5901	56.9075	828	33.257	40.071	61.8779	840	34.8873	44.9306	61.6761	990	39.4062	49.571	66.1162	1232	33.3444	43.1577	59.1271
PFWH6_RS02585	NZ_CM001025_mod	complement(592030..592425)	11.091	1.35142	0.434476	0.16284	0.554684	1	11.2441	1.3684	0.452486	0.148045	0.415746	1	11.5562	1.30286	0.38168	0.220333	0.460242	1	PFWH6_RS02585	hypothetical protein	WP_042945566.1					0003677 // DNA binding (GO_REF:nd [ND])		79	6.81711	8.19554	5.39051	76	7.8627	9.47368	5.67961	111	11.8745	15.2929	8.15005	104	10.6627	13.4132	6.94554	154	10.7359	13.8955	7.39089
PFWH6_RS02590	NZ_CM001025_mod	complement(592712..593743)	41.655	-1.32992	-0.41134	0.0945622	0.426685	1	41.655	-1.21841	-0.284995	0.246956	0.539688	1	43.2469	-1.17373	-0.231099	0.347203	0.596568	1	PFWH6_RS02590	ribosome small subunit-dependent GTPase	WP_003171340.1	PFWH6_0539	rsgA			0046872 // metal ion binding (GO_REF:nd [ND]) /// 0003924 // GTPase activity (GO_REF:nd [ND]) /// 0005525 // GTP binding (GO_REF:nd [ND])		1190	39.4036	47.371	81.1989	1106	43.9065	52.9024	82.6533	951	39.0381	50.2764	69.8261	921	36.2334	45.5798	61.5081	1122	30.0141	38.8473	53.8479
PFWH6_RS02595	NZ_CM001025_mod	593853..594395	64.4411	-1.58232	-0.662039	0.0276241	0.208126	1	64.4411	-2.17228	-1.11921	0.00020693	0.00533625	1	64.4411	-2.00302	-1.00217	0.000869224	0.0108672	1	PFWH6_RS02595	oligoribonuclease	WP_003171343.1	PFWH6_0540	yjeR	0090503 // RNA phosphodiester bond hydrolysis, exonucleolytic (GO_REF:nd [ND])	0005737 // cytoplasm (GO_REF:nd [ND])	0003676 // nucleic acid binding (GO_REF:nd [ND]) /// 0016896 // exoribonuclease activity, producing 5'-phosphomonoesters (GO_REF:nd [ND])	EC:3.1.13	704	44.3038	53.2621	48.037	1121	84.5783	101.907	83.7742	484	37.7602	48.6305	35.5372	636	47.554	59.8205	42.4747	973	49.4682	64.0267	46.697
PFWH6_RS02600	NZ_CM001025_mod	594571..595185	66.8631	1.06707	0.0936534	0.72977	0.945043	1	82.9601	1.30867	0.388101	0.152226	0.4209	1	77.4886	1.12526	0.170258	0.529882	0.741442	1	PFWH6_RS02600	membrane protein	WP_017526426.1	PFWH6_0541	yicG		0016021 // integral to membrane (GO_REF:nd [ND])			912	50.6744	60.9207	62.2297	932	62.086	74.8068	69.6499	1066	73.4295	94.5682	78.2699	843	55.6522	70.0076	56.299	1593	71.5078	92.5526	76.4525
PFWH6_RS02605	NZ_CM001025_mod	complement(595182..596246)	31.8868	-1.02386	-0.0340183	0.906762	0.9833	1	36.3322	1.10538	0.144538	0.618802	0.828639	1	40.1542	1.12016	0.163705	0.572749	0.771662	1	PFWH6_RS02605	epoxyqueuosine reductase	WP_042944092.1	PFWH6_0542	yjeS	0055114 // oxidation-reduction process (GO_REF:nd [ND]) /// 0008033 // tRNA processing (GO_REF:nd [ND]) /// 0008616 // queuosine biosynthetic process (GO_REF:nd [ND])	0005737 // cytoplasm (GO_REF:nd [ND])	0046872 // metal ion binding (GO_REF:nd [ND]) /// 0051539 // 4 iron, 4 sulfur cluster binding (GO_REF:nd [ND]) /// 0052693 // epoxyqueuosine reductase activity (GO_REF:nd [ND])	EC:1	767	24.6102	29.5863	52.3358	888	34.1599	41.1589	66.3618	896	35.6407	45.9009	65.7878	787	30.0023	37.7414	52.5591	1158	30.0173	38.8514	55.5757
PFWH6_RS02610	NZ_CM001025_mod	596310..597170	47.6554	1.04198	0.0593304	0.834774	0.968058	1	42.4743	-1.07928	-0.110073	0.69913	0.873926	1	63.8891	1.27349	0.348792	0.219757	0.46003	1	PFWH6_RS02610	NAD(P)H-hydrate dehydratase	WP_003171348.1	PFWH6_0543	yjeF	0046496 // nicotinamide nucleotide metabolic process (GO_REF:nd [ND]) /// 0016310 // phosphorylation (GO_REF:nd [ND])		0005524 // ATP binding (GO_REF:nd [ND]) /// 0016301 // kinase activity (GO_REF:nd [ND]) /// 0052855 // ADP-dependent NAD(P)H-hydrate dehydratase activity (GO_REF:nd [ND])	EC:4.2.1	1046	41.5142	49.9084	71.3731	854	40.6357	48.9615	63.8209	868	42.7076	55.0021	63.7319	720	33.9515	42.7093	48.0845	2068	66.3071	85.8214	99.2491
PFWH6_RS02615	NZ_CM001025_mod	597158..597628	71.4164	-1.13212	-0.179031	0.485205	0.842598	1	96.3701	1.19699	0.259408	0.311499	0.604215	1	97.9267	1.12468	0.169519	0.50811	0.725908	1	PFWH6_RS02615	tRNA threonylcarbamoyladenosine biosynthesis protein TsaE	WP_003171349.1	PFWH6_0544	yjeE	2949				988	71.6811	86.175	67.4156	818	71.1517	85.73	61.1305	754	67.817	87.34	55.3616	983	84.7349	106.592	65.6487	1034	60.6055	78.4418	49.6246
PFWH6_RS02620	NZ_CM001025_mod	597644..599065	113.204	-1.03212	-0.0456159	0.860106	0.974469	1	119.609	1.02127	0.0303707	0.906604	0.964492	1	141.708	1.10692	0.146551	0.571187	0.771371	1	PFWH6_RS02620	N-acetylmuramoyl-L-alanine amidase	WP_003171350.1	PFWH6_0545		0009253 // peptidoglycan catabolic process (GO_REF:nd [ND])		0008745 // N-acetylmuramoyl-L-alanine amidase activity (GO_REF:nd [ND])	EC:3.5.1.28	4542	109.148	131.218	309.92	3464	99.8002	120.248	258.871	4350	129.592	166.899	319.394	3138	89.5948	112.706	209.568	6203	120.425	155.866	297.699
PFWH6_RS02625	NZ_CM001025_mod	599065..600987	132.908	-1.15253	-0.204805	0.486964	0.843535	1	158.037	1.06121	0.0857078	0.771117	0.907589	1	178.051	1.09501	0.13095	0.656661	0.824571	1	mutL	DNA mismatch repair protein		PFWH6_0546	mutL	0006298 // mismatch repair (GO_REF:nd [ND])		0005524 // ATP binding (GO_REF:nd [ND]) /// 0030983 // mismatched DNA binding (GO_REF:nd [ND])		7565	134.431	161.613	516.193	6167	131.386	158.305	460.87	6636	146.189	188.274	487.241	5477	115.636	145.464	365.776	8726	125.27	162.138	418.785
PFWH6_RS02630	NZ_CM001025_mod	600987..601958	199.014	-1.11842	-0.161468	0.6004	0.895418	1	222.5	-1.00576	-0.00829053	0.978544	0.991167	1	288.554	1.18311	0.242586	0.431208	0.671539	1	miaA	tRNA (adenosine(37)-N6)-dimethylallyltransferase MiaA	WP_003171353.1	PFWH6_0547	miaA	0008033 // tRNA processing (GO_REF:nd [ND])		0005524 // ATP binding (GO_REF:nd [ND]) /// 0052381 // tRNA dimethylallyltransferase activity (GO_REF:nd [ND])	EC:2.5.1.75	5519	194.027	233.26	376.585	4840	204.001	245.799	361.701	4271	186.145	239.732	313.593	4187	174.89	220.003	279.625	8265	234.741	303.826	396.661
PFWH6_RS02635	NZ_CM001025_mod	602053..602313	847.769	1.42105	0.506954	0.0385959	0.255492	1	540.693	-1.11069	-0.151451	0.536945	0.7778	1	548.868	-1.18313	-0.242613	0.322514	0.572093	1	PFWH6_RS02635	RNA-binding protein Hfq	WP_003171355.1	PFWH6_0548	hfq	0006355 // regulation of transcription, DNA-dependent (GO_REF:nd [ND]) /// 0006378 // mRNA polyadenylation (GO_REF:nd [ND])		0003723 // RNA binding (GO_REF:nd [ND])		4253	556.831	669.423	290.201	3211	504.026	607.295	239.964	5262	854.08	1099.95	386.357	5886	915.607	1151.79	393.091	7314	773.619	1001.3	351.019
PFWH6_RS02640	NZ_CM001025_mod	602326..603627	271.291	1.07329	0.102039	0.734846	0.947473	1	255.344	1.01158	0.016607	0.956046	0.982469	1	291.042	1.06433	0.0899433	0.765291	0.889621	1	PFWH6_RS02640	GTPase HflX	WP_003171356.1	PFWH6_0549	hflX		0005737 // cytoplasm (GO_REF:nd [ND])	0003924 // GTPase activity (GO_REF:nd [ND]) /// 0005525 // GTP binding (GO_REF:nd [ND]) /// 0000287 // magnesium ion binding (GO_REF:nd [ND])		8020	210.49	253.051	547.24	7666	241.219	290.642	572.893	6726	218.844	281.844	493.849	9884	308.213	387.717	660.094	13527	286.816	371.226	649.199
PFWH6_RS02645	NZ_CM001025_mod	603724..604899	177.838	1.10373	0.14239	0.61874	0.898531	1	144.437	-1.17477	-0.232373	0.416908	0.697383	1	168.416	-1.03581	-0.0507547	0.85922	0.934985	1	PFWH6_RS02645	protease modulator HflK	WP_003171357.1	PFWH6_0550	hflK	0006508 // proteolysis (GO_REF:nd [ND])	0016021 // integral to membrane (GO_REF:nd [ND])	0008233 // peptidase activity (GO_REF:nd [ND])		4044	117.509	141.27	275.94	4919	171.365	206.476	367.605	3693	133.033	171.331	271.154	6484	223.854	281.597	433.028	7524	176.626	228.607	361.098
PFWH6_RS02650	NZ_CM001025_mod	604899..605765	170.06	1.37336	0.457708	0.076731	0.375844	1	216.913	1.73347	0.793666	0.00214482	0.0300275	1	278.283	2.06051	1.043	5.45636e-05	0.00159404	0.312431	PFWH6_RS02650	protease modulator HflC	WP_003171359.1	PFWH6_0551	hflC	0052547 // regulation of peptidase activity (GO_REF:nd [ND])	0016021 // integral to membrane (GO_REF:nd [ND])	0008233 // peptidase activity (GO_REF:nd [ND])		2567	101.176	121.633	175.158	2547	120.355	145.014	190.342	2994	146.292	188.406	219.831	4071	190.639	239.814	271.878	5441	173.25	224.237	261.129
PFWH6_RS02655	NZ_CM001025_mod	606059..607246	76.9033	-1.38567	-0.470581	0.0449529	0.284047	1	76.9033	-1.37741	-0.461956	0.049149	0.229737	1	76.9033	-1.54429	-0.626946	0.00757057	0.0516676	1	hisZ	ATP phosphoribosyltransferase regulatory subunit	WP_003171360.1	PFWH6_0552		0000105 // histidine biosynthetic process (GO_REF:nd [ND])	0005737 // cytoplasm (GO_REF:nd [ND])	0016757 // transferase activity, transferring glycosyl groups (GO_REF:nd [ND])		2670	76.8004	92.3295	182.186	2233	77.0062	92.7839	166.876	1888	67.3246	86.7059	138.624	1999	68.3165	85.9388	133.501	2212	51.4022	66.5299	106.16
PFWH6_RS02660	NZ_CM001025_mod	607301..608590	222.24	-1.3871	-0.47207	0.108396	0.462408	1	222.24	-1.75822	-0.814112	0.00564326	0.0590737	1	222.24	-2.19785	-1.13609	0.000112297	0.00265796	0.643012	PFWH6_RS02660	adenylosuccinate synthetase	WP_003171362.1	PFWH6_0553	purA	0044208 // 'de novo' AMP biosynthetic process (GO_REF:nd [ND])	0005737 // cytoplasm (GO_REF:nd [ND])	0005525 // GTP binding (GO_REF:nd [ND]) /// 0004019 // adenylosuccinate synthase activity (GO_REF:nd [ND]) /// 0000287 // magnesium ion binding (GO_REF:nd [ND])	EC:6.3.4.4	8339	220.899	265.564	569.006	7040	223.582	269.391	526.111	5137	168.697	217.262	377.179	6182	194.567	244.755	412.859	8214	175.783	227.517	394.213
PFWH6_RS02665	NZ_CM001025_mod	608730..610664	36.97	2.13713	1.09568	1.40785e-05	0.000660768	0.0806137	37.0687	2.15417	1.10713	1.15474e-05	0.000520634	0.0661205	38.8978	2.07042	1.04992	3.16511e-05	0.00109839	0.181234	PFWH6_RS02665	chemotaxis protein	WP_042944098.1	PFWH6_0554		0007165 // signal transduction (GO_REF:nd [ND])	0016021 // integral to membrane (GO_REF:nd [ND])	0004871 // signal transducer activity (GO_REF:nd [ND])		844	14.9049	17.9187	57.5898	751	15.9005	19.1584	56.1235	1540	33.7154	43.4213	113.073	2124	44.5659	56.0617	141.849	2287	32.6286	42.2312	109.76
PFWH6_RS02670	NZ_CM001025_mod	complement(610740..612305)	21.2516	-2.01304	-1.00937	0.00736338	0.0902841	1	21.2516	-1.17026	-0.226825	0.546399	0.784872	1	22.9986	-1.10728	-0.147022	0.695619	0.847652	1	PFWH6_RS02670	iron ABC transporter permease	WP_003171365.1	PFWH6_0555		0006810 // transport (GO_REF:nd [ND])	0005886 // plasma membrane (GO_REF:nd [ND]) /// 0016021 // integral to membrane (GO_REF:nd [ND])			852	18.5916	22.3508	58.1357	914	23.9115	28.8108	68.3048	611	16.5287	21.2869	44.862	364	9.43711	11.8714	24.3094	523	9.21982	11.9332	25.1002
PFWH6_RS02675	NZ_CM001025_mod	complement(612305..613330)	15.8421	-2.61265	-1.38551	0.000643895	0.0154914	1	15.8421	-1.79554	-0.844414	0.0371445	0.197973	1	15.8421	-1.65013	-0.722582	0.0738789	0.237658	1	PFWH6_RS02675	sugar ABC transporter substrate-binding protein	WP_003171366.1	PFWH6_0556				0046872 // metal ion binding (GO_REF:nd [ND])		413	13.7553	16.5367	28.1808	449	17.9288	21.6023	33.5545	212	8.7534	11.2733	15.5659	166	6.56886	8.2633	11.0862	184	4.95089	6.40794	8.83068
PFWH6_RS02680	NZ_CM001025_mod	complement(613476..613562)	12.761	-1.30153	-0.380214	0.468195	0.833735	1	21.2177	1.52493	0.608742	0.236257	0.52718	1	21.9583	1.39607	0.481371	0.347614	0.596653	1	PFWH6_RS02680			PFWH6_tRNA50						41	16.104	19.3602	2.79761	20	9.41811	11.3478	1.49463	17	8.27786	10.6609	1.24821	38	17.7335	22.3078	2.53779	25	7.93293	10.2676	1.19982
PFWH6_RS02685	NZ_CM001025_mod	complement(613716..613802)	1.11591	1.96497	0.97451	0.46945	0.834805	1	2.63991	4.92121	2.29901	0.0753928	0.295482	1	3.10649	5.4482	2.44578	0.0561242	0.201059	1	PFWH6_RS02685			PFWH6_tRNA49						2	0.78556	0.944401	0.136469	0	0	0	0	4	1.94773	2.50844	0.293696	3	1.40001	1.76114	0.200352	0	0	0	0
PFWH6_RS02690	NZ_CM001025_mod	614027..616657	371.429	-1.03131	-0.0444806	0.889812	0.980385	1	341.925	-1.20443	-0.268354	0.403269	0.687408	1	341.925	-1.2975	-0.375737	0.241893	0.487362	1	PFWH6_RS02690	ribonuclease R	WP_003171367.1	PFWH6_0558	rnr	0090503 // RNA phosphodiester bond hydrolysis, exonucleolytic (GO_REF:nd [ND])	0005737 // cytoplasm (GO_REF:nd [ND])	0003723 // RNA binding (GO_REF:nd [ND]) /// 0008859 // exoribonuclease II activity (GO_REF:nd [ND])	EC:3.1.13.1	26307	341.68	410.767	1795.04	21974	342.17	412.276	1642.15	22516	362.542	466.91	1653.21	24326	375.387	472.218	1624.59	35868	376.356	487.118	1721.41
PFWH6_RS02695	NZ_CM001025_mod	616654..617409	128.937	-1.0525	-0.0738207	0.759065	0.955171	1	121.291	-1.31364	-0.393566	0.102374	0.344213	1	121.291	-1.33223	-0.413842	0.0857005	0.261022	1	PFWH6_RS02695	23S rRNA (guanosine(2251)-2'-O)-methyltransferase RlmB	WP_003171369.1	PFWH6_0559	yjfH	0000451 // rRNA 2'-O-methylation (GO_REF:nd [ND])	0005737 // cytoplasm (GO_REF:nd [ND])	0003723 // RNA binding (GO_REF:nd [ND]) /// 0070039 // rRNA (guanosine-2'-O-)-methyltransferase activity (GO_REF:nd [ND])		2475	111.872	134.493	168.88	2412	130.71	157.491	180.253	2483	139.137	179.192	182.312	2557	137.321	172.744	170.767	3022	110.353	142.83	145.034
PFWH6_RS02700	NZ_CM001025_mod	617719..618141	902.611	-1.77061	-0.824245	0.0484942	0.29415	1	902.611	-1.48667	-0.572088	0.170867	0.446954	1	902.611	-2.39345	-1.25909	0.0025814	0.0234384	1	PFWH6_RS02700	30S ribosomal protein S6	WP_003171371.1	PFWH6_0560	rpsF	0006412 // translation (GO_REF:nd [ND])	0022627 // cytosolic small ribosomal subunit (GO_REF:nd [ND])	0019843 // rRNA binding (GO_REF:nd [ND]) /// 0003735 // structural constituent of ribosome (GO_REF:nd [ND])		12653	1022.17	1228.85	863.369	8085	783.056	943.496	604.206	5980	598.893	771.301	439.075	6012	577.043	725.891	401.506	8391	547.628	708.796	402.708
PFWH6_RS02705	NZ_CM001025_mod	618171..618401	2271.22	-1.52178	-0.60576	0.123013	0.492226	1	2271.22	-1.64109	-0.714655	0.0688526	0.281634	1	2271.22	-2.09461	-1.06668	0.00661668	0.0468321	1	rpsR	30S ribosomal protein S18	WP_003171373.1	PFWH6_0561	rpsR	0006412 // translation (GO_REF:nd [ND])	0022627 // cytosolic small ribosomal subunit (GO_REF:nd [ND])	0019843 // rRNA binding (GO_REF:nd [ND]) /// 0003735 // structural constituent of ribosome (GO_REF:nd [ND])		15917	2354.6	2830.71	1086.09	12336	2187.84	2636.1	921.89	8819	1617.32	2082.91	647.525	9296	1633.86	2055.31	620.825	14812	1770.17	2291.13	710.869
PFWH6_RS02710	NZ_CM001025_mod	618438..619331	1976.53	-1.82568	-0.868432	0.0429274	0.275563	1	1976.53	-1.50056	-0.5855	0.172293	0.448025	1	1976.53	-2.51623	-1.33127	0.00191397	0.0191933	1	PFWH6_RS02710	membrane protein	WP_003171374.1	PFWH6_0562			0016021 // integral to membrane (GO_REF:nd [ND])			52477	2005.86	2411.44	3580.73	42491	1947.21	2346.17	3175.42	31219	1479.35	1905.22	2292.22	25921	1177.18	1480.84	1731.11	31831	982.936	1272.22	1527.66
PFWH6_RS02715	NZ_CM001025_mod	619350..619796	477.859	-1.63099	-0.705744	0.0375204	0.249236	1	477.859	-2.07269	-1.0515	0.00194857	0.0280339	1	477.859	-2.30042	-1.2019	0.00039803	0.00649322	1	rplI	50S ribosomal protein L9	WP_003171376.1	PFWH6_0563	rplI	0006412 // translation (GO_REF:nd [ND])	0005840 // ribosome (GO_REF:nd [ND])	0019843 // rRNA binding (GO_REF:nd [ND]) /// 0003735 // structural constituent of ribosome (GO_REF:nd [ND])		6241	477.106	573.578	425.851	5222	478.611	576.673	390.249	3392	321.467	414.01	249.054	3871	351.597	442.291	258.521	5063	312.689	404.714	242.988
PFWH6_RS02720	NZ_CM001025_mod	619907..621304	84.6251	-1.01425	-0.0204146	0.934968	0.988708	1	76.8935	-1.19653	-0.258857	0.301162	0.59649	1	80.8421	-1.15797	-0.211597	0.397787	0.6427	1	PFWH6_RS02720	replicative DNA helicase	WP_042944101.1	PFWH6_0564	dnaB	0006269 // DNA replication, synthesis of RNA primer (GO_REF:nd [ND]) /// 0032508 // DNA duplex unwinding (GO_REF:nd [ND])	1990077	0005524 // ATP binding (GO_REF:nd [ND]) /// 0003678 // DNA helicase activity (GO_REF:nd [ND]) /// 0003677 // DNA binding (GO_REF:nd [ND])		2961	72.3769	87.0115	202.042	2778	81.4101	98.0901	207.605	2694	81.6354	105.136	197.804	2856	82.9432	104.338	190.735	4522	89.2968	115.577	217.023
PFWH6_RS02725	NZ_CM001025_mod	complement(621310..625311)	30.8719	1.12631	0.171603	0.49585	0.846019	1	36.27	1.31346	0.393377	0.118487	0.373392	1	37.6437	1.25292	0.325298	0.196613	0.432005	1	PFWH6_RS02725	hypothetical protein	WP_003171378.1	PFWH6_0565						2667	22.7727	27.3773	181.981	2574	26.3502	31.7491	192.359	3206	33.9371	43.7068	235.397	2920	29.6234	37.2648	195.009	4212	29.0552	37.6062	202.146
PFWH6_RS02730	NZ_CM001025_mod	625494..627796	41.6731	-1.66875	-0.738766	0.0044222	0.0644314	1	41.6731	-1.70553	-0.770217	0.00301924	0.0385037	1	41.6731	-1.78825	-0.838546	0.00123617	0.0140165	1	PFWH6_RS02730	YgiQ family radical SAM protein		PFWH6_0566	ygiQ		0005840 // ribosome (GO_REF:nd [ND])	0051539 // 4 iron, 4 sulfur cluster binding (GO_REF:nd [ND]) /// 0005506 // iron ion binding (GO_REF:nd [ND]) /// 0016740 // transferase activity (GO_REF:nd [ND])		2868	42.5553	51.16	195.696	2293	40.7909	49.1485	171.36	1688	31.0504	39.9891	123.94	1302	22.9534	28.8742	86.9528	2480	29.7283	38.4774	119.022
PFWH6_RS02735	NZ_CM001025_mod	627957..628880	39.2059	-1.24938	-0.321212	0.173591	0.569942	1	39.2059	-1.2771	-0.352873	0.135502	0.399031	1	39.2059	-1.27492	-0.35041	0.137671	0.345155	1	PFWH6_RS02735	hypothetical protein	WP_003171380.1	PFWH6_0567						1070	39.5713	47.5726	73.0108	876	38.8405	46.7985	65.465	699	32.0475	41.2732	51.3233	876	38.4912	48.42	58.5028	1173	35.046	45.3601	56.2956
PFWH6_RS02740	NZ_CM001025_mod	628873..629322	49.6406	1.03803	0.0538458	0.847034	0.970605	1	45.786	-1.03965	-0.0561011	0.841019	0.934538	1	54.3326	1.03706	0.0525031	0.850775	0.92986	1	PFWH6_RS02740	membrane protein	WP_003171381.1	PFWH6_0568			0016021 // integral to membrane (GO_REF:nd [ND])			559	42.449	51.0323	38.143	476	43.3359	52.2149	35.5723	478	44.9991	57.9533	35.0966	529	47.7279	60.0394	35.3288	916	56.1947	72.7329	43.9614
PFWH6_RS02745	NZ_CM001025_mod	629499..632788	48.0784	1.10569	0.144945	0.553636	0.87628	1	46.0256	1.06017	0.0842991	0.730558	0.886829	1	49.3526	1.04169	0.0589208	0.809733	0.913963	1	PFWH6_RS02745	IMP dehydrogenase		PFWH6_0569						3508	36.4361	43.8035	239.366	3333	41.5042	50.008	249.081	3465	44.6165	57.4606	254.414	3990	49.2387	61.9398	266.468	6004	50.3799	65.2068	288.149
PFWH6_RS02750	NZ_CM001025_mod	632938..635424	39.7654	-1.02675	-0.0380893	0.870066	0.975227	1	40.9939	1.00857	0.012312	0.957846	0.98379	1	39.1997	-1.13319	-0.180384	0.438623	0.676423	1	PFWH6_RS02750	hypothetical protein	WP_003171383.1	PFWH6_0570						2486	34.1581	41.0649	169.631	2361	38.8932	46.862	176.442	2464	41.9714	54.054	180.916	2422	39.5392	49.7383	161.751	3404	37.7856	48.906	163.367
PFWH6_RS02755	NZ_CM001025_mod	635424..636314	25.448	1.25589	0.328712	0.230971	0.638736	1	24.5362	1.20911	0.27394	0.318946	0.612024	1	26.1927	1.17857	0.23704	0.387825	0.633939	1	PFWH6_RS02755	transglutaminase	WP_003171384.1	PFWH6_0571				0003810 // protein-glutamine gamma-glutamyltransferase activity (GO_REF:nd [ND]) /// 0016874 // ligase activity (GO_REF:nd [ND])	EC:2.3.2.13	470	18.0256	21.6703	32.0702	399	18.3463	22.1052	29.8179	471	22.394	28.8407	34.5827	589	26.839	33.7622	39.3358	875	27.1108	35.0896	41.9937
PFWH6_RS02760	NZ_CM001025_mod	complement(636361..636543)	270.365	-1.35046	-0.433456	0.116569	0.477342	1	270.365	-2.3975	-1.26153	5.43289e-06	0.000282806	0.0311087	270.365	-2.24206	-1.16482	2.59024e-05	0.000950752	0.148317	PFWH6_RS02760	hypothetical protein	WP_003171385.1	PFWH6_0572						1541	287.753	345.937	105.149	1130	252.977	304.809	84.4468	1297	300.246	386.68	95.2308	875	194.127	244.202	58.4361	1191	179.669	232.546	57.1594
PFWH6_RS02765	NZ_CM001025_mod	636876..637322	7816.25	2.70247	1.43428	0.000339854	0.00909349	1	4755.1	1.64125	0.714794	0.0741744	0.293114	1	5537.41	1.76616	0.82062	0.0403736	0.16419	1	PFWH6_RS02765	azurin	WP_003171386.1	PFWH6_0573		0055114 // oxidation-reduction process (GO_REF:nd [ND])	0042597 // periplasmic space (GO_REF:nd [ND])	0009055 // electron carrier activity (GO_REF:nd [ND]) /// 0005507 // copper ion binding (GO_REF:nd [ND])		26398	2018.05	2426.1	1801.25	34758	3185.67	3838.38	2597.52	57725	5470.72	7045.62	4238.39	99466	9034.34	11364.8	6642.74	144814	8943.67	11575.8	6950.03
PFWH6_RS02770	NZ_CM001025_mod	complement(637397..638224)	54.036	-1.03975	-0.0562402	0.844589	0.969355	1	50.3124	-1.36081	-0.444468	0.122028	0.378575	1	50.3124	-1.51644	-0.600692	0.0365543	0.153579	1	nadE_1	NAD(+) synthetase	WP_003171387.1	PFWH6_0574	nadE					1111	45.8514	55.1225	75.8084	1107	54.7735	65.996	82.728	1284	65.6936	84.6053	94.2763	1083	53.104	66.8022	72.3271	1299	43.3103	56.0566	62.3427
PFWH6_RS02775	NZ_CM001025_mod	complement(638228..639442)	26.6046	-1.15812	-0.211791	0.45841	0.829414	1	30.8506	1.04884	0.06879	0.809658	0.920958	1	26.6046	-1.25742	-0.33047	0.247422	0.494154	1	PFWH6_RS02775	nicotinate phosphoribosyltransferase	WP_003171388.1	PFWH6_0575	pncB	0019357 // nicotinate nucleotide biosynthetic process (GO_REF:nd [ND]) /// 0009435 // NAD biosynthetic process (GO_REF:nd [ND])		0004514 // nicotinate-nucleotide diphosphorylase (carboxylating) activity (GO_REF:nd [ND]) /// 0004516 // nicotinate phosphoribosyltransferase activity (GO_REF:nd [ND]) /// 0016874 // ligase activity (GO_REF:nd [ND])	EC:2.4.2.19, EC:2.4.2.11	892	25.0875	30.1602	60.8651	834	28.1218	33.8836	62.3262	789	27.5099	35.4294	57.9315	887	29.6399	37.2855	59.2375	886	20.1312	26.0559	42.5216
PFWH6_RS02780	NZ_CM001025_mod	complement(639574..640464)	8.7862	-1.15081	-0.202652	0.450813	0.825901	1	9.42566	-1.05188	-0.0729707	0.786354	0.912475	1	9.48683	-1.13443	-0.181969	0.497938	0.717903	1	PFWH6_RS02780	LysR family transcriptional regulator	WP_003171390.1	PFWH6_0576	gcvA	0006355 // regulation of transcription, DNA-dependent (GO_REF:nd [ND])		0003677 // DNA binding (GO_REF:nd [ND]) /// 0003700 // sequence-specific DNA binding transcription factor activity (GO_REF:nd [ND])		222	8.5142	10.2358	15.148	197	9.0582	10.9141	14.7221	184	8.7484	11.2669	13.51	183	8.33879	10.4898	12.2215	275	8.52055	11.0282	13.198
PFWH6_RS02785	NZ_CM001025_mod	640619..642109	11.009	1.13683	0.185017	0.527262	0.865065	1	8.60419	-1.20382	-0.267618	0.363144	0.652246	1	9.90849	-1.05196	-0.0730741	0.803114	0.911703	1	PFWH6_RS02785	aldehyde dehydrogenase	WP_003171392.1	PFWH6_0577		0055114 // oxidation-reduction process (GO_REF:nd [ND])		0004029 // aldehyde dehydrogenase (NAD) activity (GO_REF:nd [ND])	EC:1.2.1.3	360	8.25075	9.91906	24.5644	326	8.95763	10.7929	24.3625	311	8.83631	11.3801	22.8348	545	14.8405	18.6686	36.3973	505	9.35032	12.1021	24.2364
PFWH6_RS02790	NZ_CM001025_mod	642235..643518	9.77025	1.25703	0.330018	0.266095	0.681117	1	7.24542	-1.08096	-0.112316	0.706978	0.876414	1	9.40488	1.10679	0.146387	0.622221	0.802983	1	PFWH6_RS02790	FAD-dependent oxidoreductase	WP_003171393.1	PFWH6_0578	ordL	0055114 // oxidation-reduction process (GO_REF:nd [ND])		0016491 // oxidoreductase activity (GO_REF:nd [ND])		231	6.14774	7.39082	15.7621	247	7.88107	9.49581	18.4587	230	7.58842	9.77295	16.8875	296	9.35958	11.7739	19.7681	575	12.3628	16.0011	27.5959
PFWH6_RS02795	NZ_CM001025_mod	643893..645029	138.836	2.86456	1.51831	3.02318e-07	2.47296e-05	0.00173107	135.077	2.83688	1.50431	3.89815e-07	3.01633e-05	0.00223208	126.868	2.42656	1.27891	1.60475e-05	0.000651687	0.0918879	PFWH6_RS02795	branched chain amino acid ABC transporter substrate-binding protein	WP_003171394.1	PFWH6_0580	livK	0006865 // amino acid transport (GO_REF:nd [ND])				1368	41.1144	49.4278	93.3446	1246	44.8963	54.0951	93.1157	2957	110.174	141.891	217.114	5606	200.181	251.817	374.391	4372	106.153	137.394	209.825
PFWH6_RS02800	NZ_CM001025_mod	645170..646084	54.0605	2.75804	1.46364	5.13194e-08	5.54444e-06	0.000293855	53.5971	2.78123	1.47572	4.05725e-08	4.14854e-06	0.000232318	46.7024	2.19683	1.13542	2.42237e-05	0.000900681	0.138705	PFWH6_RS02800	branched-chain amino acid transporter permease subunit LivH	WP_003171395.1	PFWH6_0581	livH	0006810 // transport (GO_REF:nd [ND])	0005886 // plasma membrane (GO_REF:nd [ND]) /// 0016021 // integral to membrane (GO_REF:nd [ND])	0005215 // transporter activity (GO_REF:nd [ND])		481	17.9636	21.5958	32.8207	376	16.8353	20.2846	28.0991	1213	56.1601	72.3274	89.0632	1415	62.7863	78.982	94.4994	1433	43.2352	55.9594	68.7737
PFWH6_RS02805	NZ_CM001025_mod	646088..647365	35.7001	2.83836	1.50506	2.12096e-06	0.000136456	0.0121446	35.9922	2.89047	1.5313	1.42031e-06	9.13787e-05	0.00813271	38.0075	2.77938	1.47476	3.38113e-06	0.000180938	0.0193604	PFWH6_RS02805	branched-chain amino acid ABC transporter permease	WP_003171396.1	PFWH6_0582	braE	0006810 // transport (GO_REF:nd [ND])	0005886 // plasma membrane (GO_REF:nd [ND]) /// 0016021 // integral to membrane (GO_REF:nd [ND])	0005215 // transporter activity (GO_REF:nd [ND])		407	10.8826	13.0831	27.7714	359	11.5084	13.8664	26.8287	971	32.1867	41.4526	71.2946	1364	43.3324	54.51	91.0935	1462	31.5812	40.8756	70.1655
PFWH6_RS02810	NZ_CM001025_mod	647362..648237	129.971	2.3053	1.20496	2.85267e-05	0.00120106	0.163344	103.582	1.86536	0.899457	0.00179648	0.0266084	1	111.464	1.82481	0.867744	0.00258835	0.0234507	1	PFWH6_RS02810	ABC transporter ATP-binding protein	WP_003171398.1	PFWH6_0583	livG			0005524 // ATP binding (GO_REF:nd [ND]) /// 0016887 // ATPase activity (GO_REF:nd [ND])	EC:3.6.1.3	1178	45.9526	55.2442	80.3801	1165	54.4848	65.6481	87.0624	2315	111.953	144.182	169.976	3731	172.922	217.527	249.171	3333	105.037	135.95	159.96
PFWH6_RS02815	NZ_CM001025_mod	648234..648950	71.242	2.34113	1.2272	3.82726e-05	0.00150102	0.219149	67.1029	2.25034	1.17014	8.71892e-05	0.00272812	0.499246	67.7529	2.05187	1.03694	0.000504805	0.00739262	1	PFWH6_RS02815	ABC transporter ATP-binding protein	WP_003171400.1	PFWH6_0584	livF	0015803 // branched-chain amino acid transport (GO_REF:nd [ND])		0005524 // ATP binding (GO_REF:nd [ND]) /// 0016887 // ATPase activity (GO_REF:nd [ND]) /// 0015658 // branched-chain amino acid transmembrane transporter activity (GO_REF:nd [ND])	EC:3.6.1.3	570	27.1659	32.6589	38.8936	471	26.9126	32.4266	35.1986	1151	68.0056	87.5829	84.5109	1529	86.5801	108.913	102.113	1536	59.1405	76.5456	73.7169
PFWH6_RS02820	NZ_CM001025_mod	649664..650428	127.812	-1.06317	-0.0883737	0.759328	0.955171	1	121.787	-1.31107	-0.390748	0.175851	0.452549	1	121.787	-1.33458	-0.416382	0.14903	0.363494	1	PFWH6_RS02820	NAD(P)-dependent oxidoreductase	WP_003171401.1	PFWH6_0585	ydfG	0055114 // oxidation-reduction process (GO_REF:nd [ND])		0031132 // serine 3-dehydrogenase activity (GO_REF:nd [ND])	EC:1.1.1.276	2470	110.333	132.642	168.539	2488	133.242	160.542	185.932	1805	99.9549	128.73	132.53	2525	134.008	168.575	168.63	4142	149.473	193.462	198.786
PFWH6_RS02825	NZ_CM001025_mod	complement(650484..651593)	40.1575	-1.17719	-0.235347	0.354893	0.762573	1	45.0062	1.00675	0.00970837	0.969557	0.988045	1	42.2971	-1.15492	-0.207799	0.413915	0.658717	1	PFWH6_RS02825	N-acylglucosamine 2-epimerase	WP_003171403.1	PFWH6_0586				0004476 // mannose-6-phosphate isomerase activity (GO_REF:nd [ND])	EC:5.3.1.8	1362	41.9298	50.408	92.9352	1040	38.3852	46.2499	77.721	995	37.9742	48.9061	73.0568	1070	39.1372	49.2327	71.4589	1521	37.8285	48.9614	72.9971
PFWH6_RS02830	NZ_CM001025_mod	complement(651766..652338)	1.22451	-1.10214	-0.140311	0.834586	0.968058	1	1.17737	-1.0914	-0.12618	0.85202	0.940013	1	1.16836	-1.75473	-0.811251	0.23751	0.481766	1	PFWH6_RS02830	protein hupE	WP_003171405.1	PFWH6_0587			0016021 // integral to membrane (GO_REF:nd [ND])			20	1.19274	1.43391	1.36469	16	1.14398	1.37837	1.19571	25	1.84831	2.38039	1.8356	21	1.48797	1.87179	1.40247	7	0.337253	0.436507	0.33595
PFWH6_RS02835	NZ_CM001025_mod	complement(652362..652977)	1.70744	1.05777	0.0810297	0.877519	0.976333	1	1.49726	-1.02131	-0.0304211	0.954397	0.981545	1	2.56206	1.48657	0.571992	0.270099	0.51812	1	PFWH6_RS02835	urease accessory protein UreG				0006807 // nitrogen compound metabolic process (GO_REF:nd [ND])		0003924 // GTPase activity (GO_REF:nd [ND]) /// 0016151 // nickel cation binding (GO_REF:nd [ND]) /// 0000166 // nucleotide binding (GO_REF:nd [ND])		26	1.44232	1.73396	1.77409	21	1.39666	1.68282	1.56937	23	1.58174	2.03709	1.68875	34	2.24093	2.81897	2.27066	29	1.29966	1.68215	1.39179
PFWH6_RS02840	NZ_CM001025_mod	complement(652997..653671)	4.42324	1.0472	0.0665342	0.857837	0.974469	1	6.21451	1.47459	0.560317	0.129457	0.38851	1	4.5369	1.003	0.00432419	0.990716	0.997027	1	PFWH6_RS02840	urease accessory protein UreF	WP_003171410.1	PFWH6_0590	ureF	0006807 // nitrogen compound metabolic process (GO_REF:nd [ND])	0005737 // cytoplasm (GO_REF:nd [ND])	0016151 // nickel cation binding (GO_REF:nd [ND])		83	4.20187	5.05149	5.66345	53	3.21681	3.8759	3.96078	64	4.01666	5.17296	4.69913	94	5.65397	7.11241	6.2777	88	3.59908	4.65829	4.22337
PFWH6_RS02845	NZ_CM001025_mod	complement(653668..654168)	6.16894	1.39274	0.477922	0.284295	0.700162	1	6.91852	1.55553	0.637405	0.153741	0.421994	1	7.6191	1.60682	0.684209	0.124089	0.325335	1	PFWH6_RS02845	urease accessory protein UreE	WP_003171412.1	PFWH6_0591	ureE	0006457 // protein folding (GO_REF:nd [ND]) /// 0006461 // protein complex assembly (GO_REF:nd [ND]) /// 0019627 // urea metabolic process (GO_REF:nd [ND]) /// 0018307 // enzyme active site formation (GO_REF:nd [ND])	0005737 // cytoplasm (GO_REF:nd [ND])	0051082 // unfolded protein binding (GO_REF:nd [ND]) /// 0016151 // nickel cation binding (GO_REF:nd [ND])		54	3.68319	4.42794	3.68466	52	4.25225	5.12349	3.88605	63	5.3271	6.86066	4.62571	79	6.40205	8.05346	5.27594	123	6.77766	8.77234	5.90311
PFWH6_RS02850	NZ_CM001025_mod	654444..654950	1.22605	-2.30523	-1.20491	0.0614473	0.335412	1	1.66889	1.16401	0.219107	0.71813	0.882457	1	1.36685	-1.08551	-0.11838	0.845722	0.927184	1	PFWH6_RS02850	hypothetical protein	WP_003171414.1	PFWH6_0593	ydhO					16	1.0784	1.29646	1.09175	17	1.37371	1.65516	1.27044	3	0.25067	0.322832	0.220272	14	1.12111	1.4103	0.934977	8	0.435607	0.563806	0.383942
PFWH6_RS02855	NZ_CM001025_mod	complement(654955..655587)	13.7169	-1.12676	-0.172176	0.592322	0.892486	1	18.3544	1.1884	0.249015	0.437879	0.711895	1	16.4956	-1.03127	-0.0444285	0.889932	0.949283	1	PFWH6_RS02855	TetR family transcriptional regulator	WP_003171415.1	PFWH6_0594	fabR	0006355 // regulation of transcription, DNA-dependent (GO_REF:nd [ND])		0003677 // DNA binding (GO_REF:nd [ND])		272	14.6836	17.6527	18.5597	197	12.7502	15.3625	14.7221	234	15.6603	20.1686	17.1812	153	9.81335	12.3447	10.218	352	15.3515	19.8695	16.8935
PFWH6_RS02860	NZ_CM001025_mod	complement(655738..656184)	10.1633	-1.39346	-0.478676	0.148937	0.537376	1	10.1633	-1.25654	-0.329459	0.321452	0.614363	1	10.1633	-1.32873	-0.410044	0.215292	0.454725	1	PFWH6_RS02860	hypothetical protein	WP_003171416.1	PFWH6_0595		0016310 // phosphorylation (GO_REF:nd [ND])		0004756 // selenide, water dikinase activity (GO_REF:nd [ND])	EC:2.7.9.3	146	11.1613	13.4181	9.96222	100	9.16528	11.0431	7.47317	71	6.72882	8.6659	5.2131	115	10.4453	13.1396	7.68017	123	7.59644	9.83208	5.90311
PFWH6_RS02865	NZ_CM001025_mod	656531..658600	36.3578	1.37311	0.457444	0.0879876	0.408222	1	27.0891	1.01424	0.0204056	0.939419	0.976249	1	39.2989	1.36066	0.444302	0.0974858	0.283352	1	PFWH6_RS02865	hypothetical protein	WP_003171417.1	PFWH6_0596	asmA		0016021 // integral to membrane (GO_REF:nd [ND])			1279	21.1139	25.3832	87.2718	1327	26.2636	31.6447	99.169	1509	30.8821	39.7724	110.797	2167	42.5029	53.4665	144.721	2676	35.6885	46.1917	128.429
PFWH6_RS02870	NZ_CM001025_mod	complement(658656..659186)	650.276	1.98203	0.986977	0.0171709	0.153626	1	367.992	1.10323	0.141732	0.732257	0.887199	1	757.305	2.12609	1.08821	0.00860158	0.0566774	1	PFWH6_RS02870	bacterioferritin	WP_003171419.1	PFWH6_0597	bfr	0006826 // iron ion transport (GO_REF:nd [ND]) /// 0055114 // oxidation-reduction process (GO_REF:nd [ND]) /// 0006879 // cellular iron ion homeostasis (GO_REF:nd [ND])	0005623 // cell (GO_REF:nd [ND])	0004322 // ferroxidase activity (GO_REF:nd [ND]) /// 0008199 // ferric iron binding (GO_REF:nd [ND])	EC:1.16.3.1	2843	182.958	219.952	193.99	5307	409.456	493.35	396.601	5135	409.67	527.605	377.032	11561	883.955	1111.97	772.09	12641	657.203	850.619	606.677
PFWH6_RS02875	NZ_CM001025_mod	659363..660252	3.82427	1.04319	0.0610068	0.838563	0.968938	1	5.60903	1.5337	0.617012	0.0377272	0.199741	1	4.94453	1.23333	0.302554	0.308738	0.559795	1	PFWH6_RS02875	alpha/beta hydrolase					0016021 // integral to membrane (GO_REF:nd [ND])	0004806 // triglyceride lipase activity (GO_REF:nd [ND])	EC:3.1.1.3	83	3.18681	3.83119	5.66345	72	3.31433	3.9934	5.38068	76	3.61753	4.65893	5.58022	94	4.28812	5.39425	6.2777	115	3.56714	4.61696	5.51917
PFWH6_RS02880	NZ_CM001025_mod	complement(660269..661164)	30.4662	1.01078	0.0154731	0.963399	0.993591	1	41.1228	1.34726	0.430025	0.201972	0.487737	1	43.5544	1.32317	0.403994	0.230372	0.473284	1	PFWH6_RS02880	hypothetical protein		PFWH6_0600			0016021 // integral to membrane (GO_REF:nd [ND])			763	29.0995	34.9834	52.0628	547	25.0111	30.1356	40.8782	734	34.7037	44.6942	53.8931	355	16.0861	20.2355	23.7083	1318	40.6088	52.56	63.2545
PFWH6_RS02885	NZ_CM001025_mod	661284..661583	30.9839	1.50741	0.592074	0.0815181	0.389602	1	18.3755	-1.1341	-0.181544	0.597613	0.816467	1	23.5267	1.05324	0.0748346	0.826529	0.918022	1	PFWH6_RS02885	phosphate starvation-inducible protein PsiF	WP_003171425.1	PFWH6_0602	psiF					150	17.0859	20.5407	10.2352	144	19.665	23.6942	10.7614	130	18.3574	23.642	9.54511	286	38.7056	48.6898	19.1002	390	35.8886	46.4506	18.7172
PFWH6_RS02890	NZ_CM001025_mod	661745..662758	25.4638	-1.06735	-0.094027	0.747187	0.951246	1	29.2062	1.07779	0.108072	0.711046	0.878414	1	29.8644	1.00436	0.00627938	0.982816	0.993065	1	PFWH6_RS02890	membrane protein	WP_003171426.1	PFWH6_0603			0016021 // integral to membrane (GO_REF:nd [ND])			655	22.0735	26.5368	44.6935	662	26.7469	32.227	49.4724	692	28.9106	37.2333	50.8093	563	22.5424	28.3572	37.5994	916	24.9385	32.2779	43.9614
PFWH6_RS02895	NZ_CM001025_mod	complement(662801..663058)	72.7145	-1.12326	-0.167686	0.559237	0.877294	1	72.7145	-1.15574	-0.208811	0.467889	0.734554	1	72.7145	-1.42019	-0.506084	0.0785614	0.24795	1	PFWH6_RS02895	hypothetical protein	WP_042945567.1							441	58.41	70.2206	30.0914	548	87.019	104.848	40.953	560	91.951	118.422	41.1174	502	78.9975	99.3749	33.5256	427	45.69	59.1366	20.4929
PFWH6_RS02900	NZ_CM001025_mod	complement(663529..664797)	18.4885	-1.67257	-0.742068	0.0329101	0.231787	1	18.4885	-1.849	-0.886749	0.0109604	0.0922931	1	18.4885	-2.08253	-1.05834	0.0023811	0.0220297	1	PFWH6_RS02900	heat-shock protein	WP_003171428.1	PFWH6_0605	yegD			0005524 // ATP binding (GO_REF:nd [ND])		685	18.4458	22.1756	46.7405	574	18.5312	22.328	42.896	544	18.1604	23.3884	39.9426	306	9.79015	12.3155	20.4359	419	9.11518	11.7978	20.109
PFWH6_RS02905	NZ_CM001025_mod	665038..665982	141.287	2.23328	1.15916	0.0010186	0.021205	1	106.417	1.647	0.719837	0.0414245	0.207885	1	146.411	2.12509	1.08752	0.00205444	0.0199109	1	PFWH6_RS02905	DNA-binding protein	WP_003171430.1	PFWH6_0607	dnaJ-1	0006457 // protein folding (GO_REF:nd [ND])		0051082 // unfolded protein binding (GO_REF:nd [ND]) /// 0003677 // DNA binding (GO_REF:nd [ND])		1217	44.0076	52.9059	83.0412	1612	69.8854	84.2041	120.468	2762	123.817	159.461	202.797	3690	158.535	199.429	246.433	4844	141.509	183.156	232.477
PFWH6_RS02910	NZ_CM001025_mod	complement(666065..667765)	74.4922	1.79103	0.840788	0.0371961	0.247945	1	115.315	2.70333	1.43474	0.000376564	0.00835738	1	107.394	2.34095	1.22709	0.00235469	0.0219592	1	ureC	urease subunit alpha	WP_003171431.1	PFWH6_0608	ureC_2	0043419 // urea catabolic process (GO_REF:nd [ND])	0005737 // cytoplasm (GO_REF:nd [ND])	0009039 // urease activity (GO_REF:nd [ND]) /// 0016151 // nickel cation binding (GO_REF:nd [ND])	EC:3.5.1.5	1509	30.3147	36.4444	102.966	1851	44.5816	53.7158	138.328	3929	97.8512	126.02	288.482	3069	73.2524	92.1479	204.96	3227	52.373	67.7864	154.873
PFWH6_RS02915	NZ_CM001025_mod	complement(667882..668187)	17.7567	1.02445	0.0348558	0.913869	0.984858	1	22.8172	1.2983	0.376625	0.241772	0.534587	1	24.3997	1.28724	0.364285	0.255886	0.50316	1	ureB	urease subunit beta	WP_003171432.1	PFWH6_0609	ureB	0043419 // urea catabolic process (GO_REF:nd [ND])	0005737 // cytoplasm (GO_REF:nd [ND])	0009039 // urease activity (GO_REF:nd [ND])	EC:3.5.1.5	101	11.2789	13.5596	6.89167	151	20.2166	24.3588	11.2845	134	18.5512	23.8917	9.8388	125	16.5851	20.8632	8.34801	201	18.1337	23.4705	9.64655
PFWH6_RS02920	NZ_CM001025_mod	complement(668184..668717)	16.0911	-1.3528	-0.43595	0.178865	0.575175	1	16.0911	-1.29923	-0.377654	0.245275	0.538322	1	16.0911	-1.24309	-0.313934	0.332152	0.581444	1	PFWH6_RS02920	acetyltransferase	WP_003171434.1	PFWH6_0610				0008080 // N-acetyltransferase activity (GO_REF:nd [ND])	EC:2.3.1	184	11.7746	14.1554	12.5551	266	20.4077	24.589	19.8786	216	17.1357	22.0686	15.8596	146	11.1005	13.9638	9.75047	217	11.2184	14.52	10.4144
PFWH6_RS02925	NZ_CM001025_mod	complement(668723..669235)	10.3254	-1.16764	-0.223592	0.493833	0.845113	1	10.8738	-1.06081	-0.0851717	0.794701	0.915593	1	11.0183	-1.13064	-0.177134	0.587267	0.779687	1	PFWH6_RS02925	N-acetyltransferase	WP_003171435.1	PFWH6_0611	yncA			0008080 // N-acetyltransferase activity (GO_REF:nd [ND])	EC:2.3.1	111	7.39391	8.88896	7.57401	166	13.257	15.9732	12.4055	105	8.67082	11.167	7.70951	142	11.2383	14.1372	9.48334	175	9.41745	12.189	8.39874
PFWH6_RS02930	NZ_CM001025_mod	complement(669245..669547)	8.35126	-1.23981	-0.310124	0.425482	0.806476	1	8.35126	-1.64286	-0.716212	0.0713572	0.286276	1	8.35126	-1.48554	-0.570992	0.14477	0.356233	1	ureA	urease subunit gamma	WP_003171437.1	PFWH6_0612	ureA	0043419 // urea catabolic process (GO_REF:nd [ND])	0005737 // cytoplasm (GO_REF:nd [ND])	0009039 // urease activity (GO_REF:nd [ND]) /// 0016151 // nickel cation binding (GO_REF:nd [ND])	EC:3.5.1.5	39	4.39836	5.28771	2.66114	91	12.3042	14.8251	6.80059	52	7.27025	9.36319	3.81804	62	8.30766	10.4506	4.14061	72	6.55998	8.49059	3.45548
PFWH6_RS02935	NZ_CM001025_mod	complement(669629..670468)	20.6672	-1.13605	-0.18403	0.49501	0.845403	1	20.6672	-1.27541	-0.350956	0.194622	0.476854	1	20.6672	-1.25017	-0.322127	0.232656	0.476083	1	PFWH6_RS02935	urease accessory protein	WP_003171439.1	PFWH6_0613	ureD	0006807 // nitrogen compound metabolic process (GO_REF:nd [ND])	0005737 // cytoplasm (GO_REF:nd [ND])	0016151 // nickel cation binding (GO_REF:nd [ND])		431	17.5334	21.0787	29.409	488	23.8009	28.6775	36.4691	368	18.5591	23.9018	27.02	384	18.5601	23.3477	25.6451	707	23.2355	30.0738	33.9309
PFWH6_RS02940	NZ_CM001025_mod	complement(670500..671198)	6.12142	-1.90845	-0.932399	0.00917366	0.104369	1	6.12142	-1.91006	-0.933617	0.00958463	0.0840344	1	6.12142	-2.68619	-1.42556	8.65064e-05	0.00224291	0.495335	PFWH6_RS02940	ABC transporter ATP-binding protein	WP_003171441.1	PFWH6_0614				0005524 // ATP binding (GO_REF:nd [ND]) /// 0016887 // ATPase activity (GO_REF:nd [ND])	EC:3.6.1.3	67	3.27541	3.9377	4.5717	153	8.96742	10.8047	11.434	66	3.99995	5.15145	4.84598	59	3.42692	4.3109	3.94026	79	3.12006	4.03829	3.79143
PFWH6_RS02945	NZ_CM001025_mod	complement(671310..672131)	7.51004	-2.48356	-1.31241	0.00732464	0.0901954	1	7.51004	-4.29701	-2.10333	2.52266e-05	0.000989367	0.144448	7.51004	-4.13611	-2.04828	3.54858e-05	0.00120232	0.203192	PFWH6_RS02945	ABC transporter ATP-binding protein	WP_003171442.1	PFWH6_0615				0005524 // ATP binding (GO_REF:nd [ND]) /// 0016887 // ATPase activity (GO_REF:nd [ND])	EC:3.6.1.3	40	1.66286	1.9991	2.72937	268	13.3572	16.094	20.0281	71	3.65911	4.71248	5.2131	54	2.66717	3.35517	3.60634	102	3.42563	4.4338	4.89527
PFWH6_RS02950	NZ_CM001025_mod	complement(672140..673207)	4.6035	-3.45775	-1.78983	0.00387067	0.0589454	1	4.6035	-5.37259	-2.42562	0.000119831	0.00350078	0.686153	4.6035	-4.90349	-2.29381	0.000240793	0.00472186	1	PFWH6_RS02950	urea ABC transporter permease subunit UrtC	WP_003171443.1	PFWH6_0616	fmdF	0006810 // transport (GO_REF:nd [ND])	0005886 // plasma membrane (GO_REF:nd [ND]) /// 0016021 // integral to membrane (GO_REF:nd [ND])	0005215 // transporter activity (GO_REF:nd [ND])		18	0.57593	0.692384	1.22822	225	8.63107	10.3995	16.8146	44	1.7453	2.24773	3.23065	18	0.684275	0.860784	1.20211	70	1.80942	2.34193	3.3595
PFWH6_RS02955	NZ_CM001025_mod	complement(673207..674709)	4.04586	-2.35689	-1.23688	0.0205849	0.172072	1	4.04586	-3.70054	-1.88773	0.00048845	0.0102826	1	4.04586	-3.87137	-1.95284	0.000293075	0.00527361	1	PFWH6_RS02955	urea ABC transporter permease subunit UrtB	WP_003171444.1	PFWH6_0617		0006810 // transport (GO_REF:nd [ND])	0005886 // plasma membrane (GO_REF:nd [ND]) /// 0016021 // integral to membrane (GO_REF:nd [ND])	0005488 // binding (GO_REF:nd [ND]) /// 0005215 // transporter activity (GO_REF:nd [ND])		31	0.704809	0.847321	2.11527	271	7.38692	8.90042	20.2523	87	2.45216	3.15808	6.38788	41	1.10753	1.39321	2.73815	106	1.94697	2.51997	5.08724
PFWH6_RS02960	NZ_CM001025_mod	complement(674865..676130)	9.45822	-2.28916	-1.19482	0.0141071	0.136436	1	9.45822	-3.70315	-1.88875	0.000119498	0.00350078	0.684244	9.45822	-3.09131	-1.62822	0.000853218	0.0108105	1	PFWH6_RS02960	urea ABC transporter substrate-binding protein	WP_003171445.1	PFWH6_0618		0006865 // amino acid transport (GO_REF:nd [ND])				63	1.7005	2.04434	4.29876	532	17.216	20.7433	39.7573	144	4.81856	6.20571	10.573	103	3.30319	4.15524	6.87876	237	5.16806	6.68902	11.3743
PFWH6_RS02965	NZ_CM001025_mod	complement(676343..677719)	14.2917	-3.22469	-1.68916	0.00860337	0.0997386	1	14.2917	-10.0628	-3.33097	3.09733e-07	2.46324e-05	0.00177353	14.2917	-8.55614	-3.09696	1.73692e-06	0.000110507	0.0099456	PFWH6_RS02965	peptidase	WP_003171446.1	PFWH6_0619			0016021 // integral to membrane (GO_REF:nd [ND])			62	1.5386	1.84971	4.23053	909	27.0448	32.5859	67.9311	136	4.18402	5.3885	9.98565	54	1.59217	2.00287	3.60634	415	8.32007	10.7687	19.917
PFWH6_RS02970	NZ_CM001025_mod	complement(677858..679925)	32.1391	-5.05286	-2.3371	0.000666731	0.0157756	1	32.1391	-20.092	-4.32855	3.88434e-10	6.54169e-08	2.22417e-06	32.1391	-16.2928	-4.02616	5.26995e-09	6.85812e-07	3.01757e-05	PFWH6_RS02970	TonB-dependent receptor				0006810 // transport (GO_REF:nd [ND])	0009279 // cell outer membrane (GO_REF:nd [ND])	0004872 // receptor activity (GO_REF:nd [ND])		135	2.23075	2.68181	9.21164	3132	62.0475	74.7604	234.06	423	8.66519	11.1597	31.0583	66	1.29576	1.63	4.40775	765	10.2123	13.2178	36.7145
PFWH6_RS02975	NZ_CM001025_mod	complement(680019..680426)	8.52729	-6.54131	-2.70958	0.000124074	0.00413052	0.710449	8.52729	-5.48883	-2.4565	0.000498863	0.0103872	1	8.52729	-5.15381	-2.36564	0.000709511	0.00953677	1	PFWH6_RS02975	hypothetical protein	WP_003171451.1	PFWH6_0622			0016021 // integral to membrane (GO_REF:nd [ND])			13	1.08881	1.30897	0.887047	159	15.9658	19.237	11.8823	17	1.76513	2.27327	1.24821	6	0.597064	0.751076	0.400704	26	1.75924	2.27699	1.24781
PFWH6_RS02980	NZ_CM001025_mod	complement(680438..680920)	23.8745	-1.41902	-0.504894	0.231858	0.6392	1	23.8745	-1.47609	-0.561778	0.184215	0.462842	1	23.8745	-1.43636	-0.522418	0.216	0.455383	1	PFWH6_RS02980	DUF461 domain-containing protein	WP_003171453.1	PFWH6_0623						133	9.40964	11.3123	9.07517	452	38.3393	46.1946	33.7787	134	11.7529	15.1363	9.8388	206	17.3161	21.7828	13.7575	450	25.7204	33.29	21.5968
PFWH6_RS02985	NZ_CM001025_mod	complement(680968..681363)	145.354	-2.14039	-1.09787	0.00799522	0.0943931	1	145.354	-1.99022	-0.992928	0.0164776	0.119988	1	145.354	-1.82612	-0.868782	0.0357522	0.151945	1	PFWH6_RS02985	hypothetical protein	WP_003171455.1	PFWH6_0624						585	50.4812	60.6885	39.9171	2322	240.226	289.446	173.527	553	59.1587	76.1891	40.6034	664	68.0773	85.6379	44.3446	1345	93.7648	121.36	64.5503
PFWH6_RS02990	NZ_CM001025_mod	complement(681460..681747)	79.9474	1.0137	0.0196248	0.944596	0.990707	1	71.0927	-1.73636	-0.796068	0.00513742	0.0550877	1	71.0927	-1.7451	-0.803306	0.0046473	0.036959	1	PFWH6_RS02990	addiction module antitoxin	WP_003171456.1	PFWH6_0625				0043565 // sequence-specific DNA binding (GO_REF:nd [ND])		473	56.1225	67.4705	32.2749	605	86.0629	103.696	45.2127	539	79.2838	102.108	39.5755	580	81.7645	102.856	38.7348	822	78.7938	101.983	39.4501
PFWH6_RS02995	NZ_CM001025_mod	complement(681751..682053)	134.99	-1.03164	-0.0449392	0.859452	0.974469	1	124.403	-1.4391	-0.525165	0.0391231	0.202732	1	124.403	-1.3588	-0.442333	0.0817641	0.253619	1	PFWH6_RS02995	addiction module protein	WP_003171457.1	PFWH6_0626						1048	118.192	142.09	71.5096	966	130.613	157.375	72.1908	931	130.165	167.637	68.3576	1086	145.518	183.054	72.5275	1419	129.286	167.335	68.1018
PFWH6_RS03000	NZ_CM001025_mod	682568..682804	3.40111	-1.28706	-0.364074	0.530154	0.86659	1	3.40111	-1.20787	-0.272464	0.640345	0.840609	1	3.40111	-2.8429	-1.50736	0.0141463	0.0802408	1	PFWH6_RS03000	hypothetical protein	WP_003171458.1	PFWH6_0627						22	3.17207	3.81347	1.50116	21	3.63015	4.37392	1.56937	10	1.78748	2.30205	0.734239	13	2.22702	2.80148	0.868193	38	4.42637	5.72906	1.82373
PFWH6_RS03005	NZ_CM001025_mod	complement(682859..683578)	7.14476	1.17362	0.230966	0.484898	0.842396	1	7.59287	1.24011	0.310466	0.349031	0.637648	1	9.45827	1.41468	0.500476	0.128507	0.331805	1	PFWH6_RS03005	cobalt-precorrin-6A reductase	WP_003171459.1	PFWH6_0628		0055114 // oxidation-reduction process (GO_REF:nd [ND]) /// 0006265 // DNA topological change (GO_REF:nd [ND]) /// 0009236 // cobalamin biosynthetic process (GO_REF:nd [ND])		0016994 // precorrin-6A reductase activity (GO_REF:nd [ND]) /// 0003690 // double-stranded DNA binding (GO_REF:nd [ND])	EC:1.3.1.54	111	5.26816	6.33339	7.57401	100	5.69011	6.85595	7.47317	129	7.59007	9.77508	9.47168	100	5.63893	7.0935	6.67841	214	8.20529	10.6201	10.2705
PFWH6_RS03010	NZ_CM001025_mod	complement(683575..684780)	23.5273	-1.28853	-0.365729	0.272205	0.687234	1	23.5273	-1.15081	-0.202649	0.54302	0.782419	1	23.5273	-1.21802	-0.284543	0.392784	0.63858	1	PFWH6_RS03010	precorrin-6Y C5,15-methyltransferase	WP_003171460.1	PFWH6_0629	cobL	0009236 // cobalamin biosynthetic process (GO_REF:nd [ND]) /// 0006479 // protein methylation (GO_REF:nd [ND])		0046025 // precorrin-6Y C5,15-methyltransferase (decarboxylating) activity (GO_REF:nd [ND]) /// 0008276 // protein methyltransferase activity (GO_REF:nd [ND])	EC:2.1.1.132, EC:2.1.1	849	24.0563	28.9205	57.931	677	22.9982	27.7103	50.5934	668	23.4648	30.2198	49.0472	579	19.4922	24.5202	38.668	806	18.4502	23.8801	38.6822
PFWH6_RS03015	NZ_CM001025_mod	684819..686165	28.1506	-1.15873	-0.212539	0.422647	0.805046	1	36.4177	1.16747	0.223391	0.399049	0.684528	1	31.2669	-1.09227	-0.127325	0.630835	0.809954	1	PFWH6_RS03015	precorrin-3B synthase	WP_003171461.1	PFWH6_0630	nirA	0055114 // oxidation-reduction process (GO_REF:nd [ND])		0046872 // metal ion binding (GO_REF:nd [ND]) /// 0043818 // precorrin-3B synthase activity (GO_REF:nd [ND]) /// 0051539 // 4 iron, 4 sulfur cluster binding (GO_REF:nd [ND]) /// 0020037 // heme binding (GO_REF:nd [ND])	EC:1.14.13.83	1018	25.8255	31.0474	69.4626	1002	30.4757	36.7198	74.8812	1111	34.941	44.9997	81.5739	818	24.6556	31.0155	54.6294	1060	21.7246	28.1181	50.8724
PFWH6_RS03020	NZ_CM001025_mod	686158..686784	28.8565	-1.37082	-0.455037	0.117356	0.477743	1	32.3193	1.0127	0.0182108	0.949951	0.980482	1	28.8565	-1.4533	-0.539331	0.0635293	0.216015	1	PFWH6_RS03020	precorrin-8X methylmutase	WP_003171462.1	PFWH6_0631		0009236 // cobalamin biosynthetic process (GO_REF:nd [ND])		0016993 // precorrin-8X methylmutase activity (GO_REF:nd [ND])	EC:5.4.1.2	559	30.4658	36.626	38.143	417	27.2472	32.8298	31.1631	397	26.8232	34.5451	29.1493	361	23.3759	29.4058	24.109	473	20.826	26.9551	22.7006
PFWH6_RS03025	NZ_CM001025_mod	686784..687515	22.2302	-1.15775	-0.211319	0.391136	0.785407	1	22.2302	-1.29974	-0.378226	0.126413	0.385022	1	22.2302	-1.37162	-0.45588	0.0648502	0.218174	1	PFWH6_RS03025	precorrin-2 C(20)-methyltransferase	WP_003171463.1	PFWH6_0632	cobI	0032259 // methylation (GO_REF:nd [ND]) /// 0055114 // oxidation-reduction process (GO_REF:nd [ND]) /// 0009236 // cobalamin biosynthetic process (GO_REF:nd [ND])		0030788 // precorrin-2 C20-methyltransferase activity (GO_REF:nd [ND]) /// 0043781 // cobalt-factor II C20-methyltransferase activity (GO_REF:nd [ND])	EC:2.1.1.130, EC:2.1.1.151	504	23.5282	28.2856	34.3901	374	20.9321	25.2209	27.9497	391	22.6284	29.1426	28.7087	396	21.9641	27.6298	26.4465	537	20.2524	26.2127	25.7721
PFWH6_RS03030	NZ_CM001025_mod	687515..689152	16.6461	-1.29972	-0.3782	0.250845	0.660707	1	16.6461	-1.14401	-0.194099	0.555713	0.790759	1	17.1044	-1.18536	-0.24533	0.456091	0.689021	1	PFWH6_RS03030	precorrin-3B C(17)-methyltransferase	WP_003171464.1	PFWH6_0633		0032259 // methylation (GO_REF:nd [ND]) /// 0009236 // cobalamin biosynthetic process (GO_REF:nd [ND])		0030789 // precorrin-3B C17-methyltransferase activity (GO_REF:nd [ND])	EC:2.1.1.131	753	15.709	18.8854	51.3805	703	17.5831	21.1856	52.5364	676	17.4832	22.5162	49.6346	477	11.8232	14.873	31.856	802	13.5168	17.4948	38.4902
PFWH6_RS03035	NZ_CM001025_mod	689389..690156	1.27261	1.13895	0.187709	0.714272	0.942595	1	2.03163	1.78287	0.834201	0.0994336	0.338657	1	2.56093	2.15589	1.10828	0.0266846	0.123607	1	PFWH6_RS03035	hypothetical protein	WP_042944118.1	PFWH6_0634			0016021 // integral to membrane (GO_REF:nd [ND])			19	0.845398	1.01634	1.29645	21	1.12024	1.34977	1.56937	29	1.59965	2.06015	2.12929	27	1.42736	1.79554	1.80317	22	0.790814	1.02355	1.05584
PFWH6_RS03040	NZ_CM001025_mod	complement(690153..690749)	29.8592	1.02377	0.0338981	0.900713	0.982992	1	38.3696	1.3019	0.38062	0.160957	0.432899	1	37.5903	1.17736	0.235551	0.385271	0.632832	1	PFWH6_RS03040	membrane protein	WP_003171467.1	PFWH6_0635	ychE		0005886 // plasma membrane (GO_REF:nd [ND]) /// 0016021 // integral to membrane (GO_REF:nd [ND])			462	26.4446	31.7917	31.5243	375	25.7342	31.0068	28.0244	493	34.9833	45.0542	36.198	354	24.0746	30.2846	23.6416	660	30.5198	39.5019	31.6752
PFWH6_RS03045	NZ_CM001025_mod	complement(690852..693623)	119.472	1.06279	0.0878594	0.787583	0.960557	1	158.551	1.3955	0.480787	0.140333	0.404035	1	158.306	1.28154	0.35788	0.272363	0.520196	1	PFWH6_RS03045	hybrid sensor histidine kinase/response regulator	WP_003171469.1	PFWH6_0636		0023014 // signal transduction by phosphorylation (GO_REF:nd [ND]) /// 0000160 // phosphorelay signal transduction system (GO_REF:nd [ND])	0005622 // intracellular (GO_REF:nd [ND]) /// 0016021 // integral to membrane (GO_REF:nd [ND])	0000155 // phosphorelay sensor kinase activity (GO_REF:nd [ND])	EC:2.7.3	8076	99.557	119.687	551.061	6890	101.831	122.695	514.901	9291	141.99	182.866	682.181	6768	99.1281	124.698	451.995	11778	117.298	151.819	565.259
PFWH6_RS03050	NZ_CM001025_mod	complement(693725..695017)	309.926	-1.87738	-0.90872	0.0134815	0.132608	1	309.926	-2.22361	-1.1529	0.00172305	0.0262399	1	309.926	-2.72455	-1.44602	8.45709e-05	0.00222134	0.484253	PFWH6_RS03050	phosphoribosylamine--glycine ligase	WP_003171470.1	PFWH6_0637	purD	0009113 // purine nucleobase biosynthetic process (GO_REF:nd [ND]) /// 0006189 // 'de novo' IMP biosynthetic process (GO_REF:nd [ND])		0005524 // ATP binding (GO_REF:nd [ND]) /// 0030145 // manganese ion binding (GO_REF:nd [ND]) /// 0004637 // phosphoribosylamine-glycine ligase activity (GO_REF:nd [ND]) /// 0000287 // magnesium ion binding (GO_REF:nd [ND])	EC:6.3.4.13	12321	325.624	391.465	840.716	9286	294.228	354.512	693.959	7348	240.746	310.051	539.519	4861	152.636	192.008	324.637	7545	161.092	208.501	362.106
PFWH6_RS03055	NZ_CM001025_mod	complement(695203..696810)	116.269	-1.50696	-0.591639	0.0361727	0.245098	1	116.269	-1.69039	-0.757358	0.00734463	0.0712604	1	116.269	-2.01485	-1.01067	0.000346851	0.00582425	1	purH	bifunctional phosphoribosylaminoimidazolecarboxamide formyltransferase/inosine monophosphate cyclohydrolase	WP_042944121.1	PFWH6_0638	purH	0006189 // 'de novo' IMP biosynthetic process (GO_REF:nd [ND])		0003937 // IMP cyclohydrolase activity (GO_REF:nd [ND]) /// 0004643 // phosphoribosylaminoimidazolecarboxamide formyltransferase activity (GO_REF:nd [ND])	EC:3.5.4.10, EC:2.1.2.3	5666	120.409	144.756	386.616	4401	112.129	135.103	328.894	3958	104.274	134.293	290.612	3137	79.206	99.6372	209.502	4422	75.9181	98.2609	212.224
PFWH6_RS03060	NZ_CM001025_mod	complement(696892..697212)	368.78	-1.46312	-0.549045	0.0626476	0.339697	1	368.78	-1.64088	-0.714469	0.0154634	0.116199	1	368.78	-1.8637	-0.898167	0.00233228	0.0218213	1	PFWH6_RS03060	Fis family transcriptional regulator	WP_002555375.1	PFWH6_0639	fis	0006355 // regulation of transcription, DNA-dependent (GO_REF:nd [ND])		0043565 // sequence-specific DNA binding (GO_REF:nd [ND]) /// 0003700 // sequence-specific DNA binding transcription factor activity (GO_REF:nd [ND])		3219	342.677	411.966	219.646	3094	394.883	475.79	231.22	2322	306.44	394.657	170.49	1575	199.207	250.593	105.185	3885	334.117	432.448	186.452
PFWH6_RS03065	NZ_CM001025_mod	complement(697209..698222)	192.933	-1.44224	-0.528313	0.0876341	0.40763	1	192.933	-1.14185	-0.191373	0.53609	0.777324	1	194.132	-1.21487	-0.280803	0.363896	0.612844	1	PFWH6_RS03065	tRNA dihydrouridine synthase DusB	WP_003171477.1	PFWH6_0640	dusB	0055114 // oxidation-reduction process (GO_REF:nd [ND]) /// 0002943 // tRNA dihydrouridine synthesis (GO_REF:nd [ND])		0050660 // flavin adenine dinucleotide binding (GO_REF:nd [ND]) /// 0017150 // tRNA dihydrouridine synthase activity (GO_REF:nd [ND]) /// 0010181 // FMN binding (GO_REF:nd [ND]) /// 0000049 // tRNA binding (GO_REF:nd [ND])		5543	186.799	224.57	378.223	4927	199.066	239.853	368.203	4583	191.47	246.59	336.502	3009	120.48	151.557	200.953	4979	135.555	175.45	238.956
PFWH6_RS03070	NZ_CM001025_mod	complement(698408..699664)	67.4759	-1.19883	-0.261632	0.337577	0.747472	1	75.2615	1.00014	0.00020333	0.999405	0.999405	1	90.7748	1.10228	0.140496	0.606374	0.79001	1	PFWH6_RS03070	hypothetical protein	WP_003171478.1	PFWH6_0641			0016021 // integral to membrane (GO_REF:nd [ND])			2287	62.1727	74.744	156.052	2233	72.7791	87.6907	166.876	2058	69.3583	89.325	151.106	1665	53.7785	67.6506	111.195	2953	64.8546	83.9414	141.723
PFWH6_RS03075	NZ_CM001025_mod	complement(699695..700573)	123.296	-1.5878	-0.66703	0.0319169	0.227876	1	124.913	-1.09141	-0.126191	0.684729	0.866939	1	123.296	-1.50436	-0.589148	0.0580654	0.20554	1	prmA	ribosomal protein L11 methyltransferase	WP_003171479.1	PFWH6_0642	prmA	0006479 // protein methylation (GO_REF:nd [ND])	0005840 // ribosome (GO_REF:nd [ND])	0008276 // protein methyltransferase activity (GO_REF:nd [ND])	EC:2.1.1	3148	122.381	147.127	214.802	2665	124.211	149.661	199.16	2236	107.763	138.786	164.176	1623	74.9651	94.3024	108.391	2471	77.6062	100.446	118.59
PFWH6_RS03080	NZ_CM001025_mod	complement(700853..702214)	340.354	-1.12319	-0.167602	0.608625	0.896344	1	340.354	-1.14006	-0.189104	0.563467	0.797432	1	340.354	-1.21748	-0.283899	0.385765	0.632832	1	PFWH6_RS03080	acetyl-CoA carboxylase biotin carboxylase subunit	WP_003171480.1	PFWH6_0643	accC			0005524 // ATP binding (GO_REF:nd [ND]) /// 0046872 // metal ion binding (GO_REF:nd [ND]) /// 0004075 // biotin carboxylase activity (GO_REF:nd [ND]) /// 0003989 // acetyl-CoA carboxylase activity (GO_REF:nd [ND])	EC:6.4.1.2, EC:6.3.4.14	12911	323.93	389.429	880.974	11861	356.777	429.877	886.393	10686	332.374	428.056	784.608	12129	361.558	454.821	810.024	15954	323.374	418.543	765.677
PFWH6_RS03085	NZ_CM001025_mod	complement(702232..702696)	85.6345	-1.13106	-0.177677	0.622728	0.900111	1	129.817	1.38762	0.472617	0.190368	0.47005	1	128.364	1.2516	0.32377	0.369601	0.619312	1	PFWH6_RS03085	acetyl-CoA carboxylase biotin carboxyl carrier protein subunit	WP_003171481.1	PFWH6_0644	accB	0006633 // fatty acid biosynthetic process (GO_REF:nd [ND])	0009317 // acetyl-CoA carboxylase complex (GO_REF:nd [ND])	0003989 // acetyl-CoA carboxylase activity (GO_REF:nd [ND])	EC:6.4.1.2	989	72.6795	87.3753	67.4838	1119	98.5894	118.789	83.6248	679	61.8593	79.6672	49.8548	1226	107.045	134.657	81.8773	1430	84.8977	109.883	68.6297
PFWH6_RS03090	NZ_CM001025_mod	complement(702721..703176)	161.907	1.02315	0.0330244	0.888959	0.980068	1	188.944	1.19753	0.260068	0.271549	0.567012	1	175.148	1.01107	0.0158853	0.946451	0.978404	1	PFWH6_RS03090	3-dehydroquinate dehydratase	WP_003171482.1	PFWH6_0645		0008652 // cellular amino acid biosynthetic process (GO_REF:nd [ND]) /// 0009073 // aromatic amino acid family biosynthetic process (GO_REF:nd [ND]) /// 0009423 // chorismate biosynthetic process (GO_REF:nd [ND])		0003855 // 3-dehydroquinate dehydratase activity (GO_REF:nd [ND])	EC:4.2.1.10	1827	136.912	164.596	124.664	1634	146.805	176.884	122.112	2029	188.497	242.762	148.977	1518	135.156	170.02	101.378	2677	162.068	209.764	128.477
PFWH6_RS03095	NZ_CM001025_mod	complement(703383..705344)	3.39438	-1.13523	-0.182987	0.559836	0.877771	1	4.39043	1.16616	0.221766	0.478813	0.740061	1	4.66752	1.13487	0.18253	0.558903	0.763583	1	PFWH6_RS03095	methyl-accepting chemotaxis protein	WP_003171483.1	PFWH6_0646	ctpL	0006935 // chemotaxis (GO_REF:nd [ND]) /// 0007165 // signal transduction (GO_REF:nd [ND])	0016021 // integral to membrane (GO_REF:nd [ND])	0004871 // signal transducer activity (GO_REF:nd [ND])		150	2.61253	3.14078	10.2352	200	4.17623	5.03189	14.9463	194	4.18881	5.39468	14.2442	144	2.97984	3.74849	9.6169	198	2.78599	3.6059	9.50257
PFWH6_RS03100	NZ_CM001025_mod	complement(705398..707068)	337.454	1.11975	0.163171	0.608589	0.896344	1	346.919	1.1424	0.192063	0.54668	0.784872	1	423.245	1.27938	0.355444	0.264616	0.512407	1	PFWH6_RS03100	diguanylate cyclase	WP_003171484.1	PFWH6_0647		0006808 // regulation of nitrogen utilization (GO_REF:nd [ND]) /// 0000160 // phosphorelay signal transduction system (GO_REF:nd [ND])	0005622 // intracellular (GO_REF:nd [ND])	0000156 // phosphorelay response regulator activity (GO_REF:nd [ND]) /// 0005524 // ATP binding (GO_REF:nd [ND]) /// 0003677 // DNA binding (GO_REF:nd [ND])		12896	263.723	317.047	879.95	11256	275.969	332.512	841.18	13289	336.902	433.889	975.73	12450	302.498	380.527	831.462	22575	372.961	482.724	1083.44
PFWH6_RS03105	NZ_CM001025_mod	707368..708435	135.526	1.26795	0.342499	0.202116	0.607371	1	103.733	-1.03168	-0.0449937	0.867011	0.946161	1	123.282	1.06505	0.0909244	0.734943	0.872183	1	PFWH6_RS03105	hypothetical protein	WP_003171486.1	PFWH6_0649			0016021 // integral to membrane (GO_REF:nd [ND])			2673	85.5256	102.819	182.39	2743	105.222	126.781	204.989	2667	105.789	136.243	195.822	4622	175.707	221.03	308.676	4839	125.083	161.895	232.237
PFWH6_RS03110	NZ_CM001025_mod	708438..708974	72.0718	-1.55895	-0.640577	0.018284	0.160083	1	72.0718	-1.74991	-0.807281	0.0029978	0.0383157	1	72.0718	-1.98265	-0.987428	0.000281038	0.00514129	1	PFWH6_RS03110	NUDIX hydrolase	WP_003171487.1	PFWH6_0650	yfcD			0046872 // metal ion binding (GO_REF:nd [ND]) /// 0016817 // hydrolase activity, acting on acid anhydrides (GO_REF:nd [ND])		920	58.544	70.3816	62.7756	1122	85.5996	103.138	83.849	719	56.7209	73.0495	52.7918	642	48.5389	61.0596	42.8754	947	48.6842	63.0121	45.4492
PFWH6_RS03115	NZ_CM001025_mod	709064..709435	131.955	-1.31143	-0.391145	0.235097	0.643176	1	131.955	-1.19485	-0.256824	0.435722	0.709598	1	131.955	-1.54157	-0.6244	0.0581426	0.205636	1	PFWH6_RS03115	translation initiation factor Sui1	WP_042944123.1	PFWH6_0651	yciH	0006413 // translational initiation (GO_REF:nd [ND])		0003743 // translation initiation factor activity (GO_REF:nd [ND])		1511	138.8	166.866	103.102	1136	125.109	150.742	84.8952	1554	176.969	227.914	114.101	713	77.8173	97.8903	47.617	1114	82.6713	107.002	53.464
PFWH6_RS03120	NZ_CM001025_mod	709579..711492	68.6483	1.08946	0.123617	0.603255	0.896251	1	55.9726	-1.22161	-0.288786	0.225145	0.514353	1	63.48	-1.07637	-0.106171	0.655403	0.824347	1	PFWH6_RS03120	arginine decarboxylase	WP_003171491.1	PFWH6_0652	speA	0055114 // oxidation-reduction process (GO_REF:nd [ND]) /// 0008295 // spermidine biosynthetic process (GO_REF:nd [ND]) /// 0006527 // arginine catabolic process (GO_REF:nd [ND])		0046872 // metal ion binding (GO_REF:nd [ND]) /// 0008792 // arginine decarboxylase activity (GO_REF:nd [ND]) /// 0004497 // monooxygenase activity (GO_REF:nd [ND])	EC:4.1.1.19	3171	56.6139	68.0612	216.371	2585	55.3314	66.6682	193.181	2877	63.6775	82.0089	211.241	3919	83.131	104.575	261.727	4100	59.1364	76.5403	196.77
PFWH6_RS03125	NZ_CM001025_mod	complement(711541..712884)	9.41077	-1.20644	-0.270754	0.379311	0.77987	1	11.5623	1.10503	0.14409	0.639427	0.840339	1	10.7038	-1.0731	-0.101784	0.740634	0.874449	1	PFWH6_RS03125	MATE family efflux transporter	WP_003171492.1	PFWH6_0653	dinF	0006855 // drug transmembrane transport (GO_REF:nd [ND])	0016021 // integral to membrane (GO_REF:nd [ND])	0015238 // drug transmembrane transporter activity (GO_REF:nd [ND]) /// 0015297 // antiporter activity (GO_REF:nd [ND])		371	9.43286	11.3402	25.3149	308	9.38868	11.3123	23.0174	370	11.6625	15.0198	27.1668	211	6.37401	8.01818	14.0914	394	8.093	10.4748	18.9092
PFWH6_RS03130	NZ_CM001025_mod	713124..718025	31.1519	1.04121	0.0582665	0.810874	0.962293	1	28.0852	-1.06128	-0.0858094	0.724638	0.885652	1	33.9289	1.04458	0.0629235	0.796071	0.907321	1	PFWH6_RS03130	hypothetical protein		PFWH6_0654	yfhM	0010951 // negative regulation of endopeptidase activity (GO_REF:nd [ND])		0004866 // endopeptidase inhibitor activity (GO_REF:nd [ND])		3644	25.4023	30.5387	248.646	3344	27.9477	33.6739	249.903	3474	30.0224	38.6651	255.075	4378	36.2603	45.6137	292.381	4825	27.1729	35.17	231.565
PFWH6_RS03135	NZ_CM001025_mod	complement(718101..718394)	82.2186	1.15755	0.211077	0.494707	0.845403	1	104.594	1.4402	0.526267	0.0885685	0.320849	1	132.128	1.69926	0.764904	0.0131714	0.0754975	1	PFWH6_RS03135	hypothetical protein	WP_003171495.1	PFWH6_0655			0016021 // integral to membrane (GO_REF:nd [ND])			481	55.907	67.2114	32.8207	516	71.9044	86.6368	38.5616	490	70.6053	90.9309	35.9777	567	78.3006	98.4983	37.8666	1041	97.7498	126.518	49.9605
PFWH6_RS03140	NZ_CM001025_mod	718539..720830	16.6349	-1.13175	-0.178553	0.488259	0.843784	1	20.5932	1.11288	0.154304	0.549068	0.785991	1	20.895	1.03109	0.0441665	0.863764	0.937791	1	PFWH6_RS03140	penicillin-binding protein 1C	WP_050784827.1	PFWH6_0656	pbpC	0009252 // peptidoglycan biosynthetic process (GO_REF:nd [ND])		0008955 // peptidoglycan glycosyltransferase activity (GO_REF:nd [ND]) /// 0008658 // penicillin binding (GO_REF:nd [ND])	EC:2.4.1.129	1017	15.1626	18.2285	69.3943	1013	18.1071	21.817	75.7032	1049	19.3887	24.9703	77.0217	936	16.5802	20.8571	62.5099	1105	13.3095	17.2264	53.032
PFWH6_RS03145	NZ_CM001025_mod	720957..721265	55.8913	-1.12367	-0.168222	0.510467	0.853665	1	55.8248	-2.25163	-1.17097	6.40019e-06	0.000318674	0.0366475	55.8248	-1.44252	-0.528594	0.0391905	0.161124	1	PFWH6_RS03145	pyrophosphatase	WP_003171497.1	PFWH6_0657				0047429 // nucleoside-triphosphate diphosphatase activity (GO_REF:nd [ND])		566	62.5931	75.2495	38.6206	370	49.0565	59.1076	27.6507	466	63.8875	82.2793	34.2155	369	48.4839	60.9903	24.6433	619	55.3025	71.5781	29.7075
PFWH6_RS03150	NZ_CM001025_mod	721258..722006	28.7837	1.19489	0.256883	0.383046	0.780625	1	30.4051	1.24594	0.317232	0.281802	0.578521	1	38.0102	1.44483	0.530895	0.0710481	0.23128	1	PFWH6_RS03150	SAM-dependent methyltransferase				0032259 // methylation (GO_REF:nd [ND])		0008168 // methyltransferase activity (GO_REF:nd [ND])		452	20.6217	24.7915	30.8419	410	22.4262	27.0211	30.64	597	33.7661	43.4866	43.8341	505	27.3741	34.4352	33.7259	684	25.2108	32.6304	32.8271
PFWH6_RS03155	NZ_CM001025_mod	722031..722633	21.462	1.53011	0.613637	0.0284778	0.213155	1	15.3703	1.0869	0.120222	0.67033	0.85972	1	26.0449	1.69863	0.764371	0.00627612	0.0454899	1	PFWH6_RS03155	hypothetical protein	WP_003171500.1	PFWH6_0660						191	10.8239	13.0125	13.0328	211	14.3357	17.2729	15.7684	247	17.3527	22.3482	18.1357	381	25.6529	32.2701	25.4447	467	21.3802	27.6724	22.4126
PFWH6_RS03160	NZ_CM001025_mod	722676..723233	22.1876	1.24233	0.313046	0.306702	0.722111	1	20.2023	1.11927	0.162561	0.59679	0.816072	1	24.6008	1.26444	0.338495	0.268814	0.516866	1	PFWH6_RS03160	hypothetical protein	WP_003171501.1	PFWH6_0661						213	13.0441	15.6816	14.5339	259	19.016	22.9121	19.3555	210	15.9431	20.5328	15.419	387	28.1583	35.4217	25.8454	454	22.4613	29.0716	21.7887
PFWH6_RS03165	NZ_CM001025_mod	complement(723275..724126)	11.5858	1.67505	0.744206	0.0461591	0.28886	1	10.1082	1.43251	0.518547	0.166204	0.441821	1	16.8636	2.23922	1.163	0.00178466	0.0180547	1	PFWH6_RS03165	acyl dehydratase	WP_003171503.1	PFWH6_0662		0055114 // oxidation-reduction process (GO_REF:nd [ND]) /// 0006633 // fatty acid biosynthetic process (GO_REF:nd [ND])	0005835 // fatty acid synthase complex (GO_REF:nd [ND])	0004312 // fatty acid synthase activity (GO_REF:nd [ND])	EC:2.3.1.85	114	4.57229	5.49681	7.77872	164	7.88601	9.50177	12.256	164	8.15441	10.5019	12.0415	306	14.5818	18.3432	20.4359	371	12.0212	15.559	17.8053
PFWH6_RS03170	NZ_CM001025_mod	complement(724129..725472)	12.2696	1.52768	0.611345	0.0718765	0.365186	1	7.83811	-1.03098	-0.0440133	0.897483	0.959662	1	13.204	1.52308	0.606993	0.0738761	0.237658	1	fabG_2	beta-oxoacyl-ACP reductase	WP_003171505.1	PFWH6_0663	fabG					259	6.5852	7.91673	17.6727	251	7.65117	9.21881	18.7577	254	8.00613	10.3109	18.6497	640	19.3335	24.3206	42.7418	461	9.46922	12.256	22.1247
PFWH6_RS03175	NZ_CM001025_mod	725578..726855	36.0045	1.6387	0.712551	0.0114885	0.121944	1	28.5514	1.28603	0.362928	0.198759	0.482597	1	39.3921	1.64277	0.716133	0.011071	0.0670112	1	PFWH6_RS03175	acetyl-CoA acetyltransferase	WP_003171506.1	PFWH6_0664	yqeF	0008152 // metabolic process (GO_REF:nd [ND])		0003985 // acetyl-CoA C-acetyltransferase activity (GO_REF:nd [ND])	EC:2.3.1.9	674	18.0218	21.6658	45.99	664	21.2858	25.6471	49.6219	760	25.1925	32.4448	55.8022	1311	41.6487	52.392	87.5539	1906	41.1723	53.2893	91.4743
PFWH6_RS03180	NZ_CM001025_mod	726990..727889	148.015	1.06971	0.0972164	0.677356	0.925445	1	123.547	-1.17153	-0.228389	0.328738	0.619808	1	143.921	-1.04466	-0.0630278	0.787384	0.902158	1	PFWH6_RS03180	serine/threonine protein kinase	WP_003171507.1	PFWH6_0665		0006468 // protein phosphorylation (GO_REF:nd [ND])		0005524 // ATP binding (GO_REF:nd [ND]) /// 0004674 // protein serine/threonine kinase activity (GO_REF:nd [ND])	EC:2.7.11	3025	114.855	138.079	206.409	2905	132.238	159.332	217.096	2903	136.645	175.982	213.15	3800	171.424	215.642	253.779	4433	135.978	175.996	212.752
PFWH6_RS03185	NZ_CM001025_mod	complement(727955..728356)	56.3031	-1.12813	-0.173933	0.59739	0.895418	1	78.9432	1.25133	0.323466	0.325567	0.616061	1	56.3031	-1.36774	-0.451798	0.170495	0.394766	1	PFWH6_RS03185	Cu(I)-responsive transcriptional regulator	WP_003171509.1	PFWH6_0666	cueR	0045893 // positive regulation of transcription, DNA-dependent (GO_REF:nd [ND])		0005507 // copper ion binding (GO_REF:nd [ND]) /// 0003677 // DNA binding (GO_REF:nd [ND]) /// 0003700 // sequence-specific DNA binding transcription factor activity (GO_REF:nd [ND])		567	48.1976	57.9432	38.6889	632	64.4086	77.6053	47.2304	667	70.2891	90.5238	48.9737	594	59.9915	75.4663	39.6697	537	36.8775	47.7305	25.7721
PFWH6_RS03190	NZ_CM001025_mod	complement(728353..730554)	6.53247	-1.05836	-0.0818365	0.835666	0.968058	1	11.0295	1.57724	0.657405	0.0950736	0.332627	1	9.14847	1.23246	0.301537	0.444	0.680682	1	PFWH6_RS03190	copper-transporting ATPase	WP_003171510.1	PFWH6_0667		0060003 // copper ion export (GO_REF:nd [ND])	0005886 // plasma membrane (GO_REF:nd [ND]) /// 0016021 // integral to membrane (GO_REF:nd [ND])	0046872 // metal ion binding (GO_REF:nd [ND]) /// 0004008 // copper-exporting ATPase activity (GO_REF:nd [ND]) /// 0000166 // nucleotide binding (GO_REF:nd [ND])	EC:3.6.3.4	491	7.61961	9.1603	33.5031	242	4.50247	5.42498	18.0851	253	4.86734	6.26854	18.5762	480	8.85021	11.1331	32.0563	469	5.87988	7.61033	22.5086
PFWH6_RS03195	NZ_CM001025_mod	complement(730621..731001)	46.0322	1.11134	0.152304	0.581737	0.887386	1	46.9751	1.14368	0.193684	0.484202	0.744459	1	63.26	1.40565	0.491238	0.0749745	0.240372	1	PFWH6_RS03195	hypothetical protein	WP_003171511.1	PFWH6_0668						463	41.5264	49.9231	31.5925	295	31.7212	38.2206	22.0459	405	45.0317	57.9953	29.7367	464	49.445	62.1994	30.9878	602	43.6199	56.4572	28.8917
PFWH6_RS03200	NZ_CM001025_mod	731149..731346	26.5922	1.05085	0.0715525	0.906913	0.9833	1	82.4825	3.20851	1.6819	0.00578513	0.0601139	1	64.5851	2.39892	1.26238	0.0383771	0.158842	1	PFWH6_RS03200	heavy metal transport/detoxification protein	WP_003171512.1	PFWH6_0670		0030001 // metal ion transport (GO_REF:nd [ND])		0046872 // metal ion binding (GO_REF:nd [ND])		217	37.451	45.0236	14.8069	28	5.79357	6.9806	2.09249	65	13.9071	17.9106	4.77255	207	42.4458	53.3947	13.8243	168	23.4238	30.3174	8.06279
PFWH6_RS03205	NZ_CM001025_mod	731431..732612	15.1704	-1.04683	-0.0660312	0.858927	0.974469	1	33.3351	2.06894	1.04889	0.00465415	0.0515467	1	26.8682	1.56591	0.647006	0.0809413	0.252297	1	PFWH6_RS03205	Bcr/CflA family drug resistance efflux transporter	WP_003171513.1	PFWH6_0671	bcr	0055085 // transmembrane transport (GO_REF:nd [ND])	0016021 // integral to membrane (GO_REF:nd [ND])	0005215 // transporter activity (GO_REF:nd [ND])		595	17.2016	20.6797	40.5994	311	10.7794	12.988	23.2416	303	10.8596	13.9858	22.2474	524	17.9988	22.6416	34.9948	713	16.6527	21.5536	34.2189
PFWH6_RS03210	NZ_CM001025_mod	complement(732952..733965)	12.8098	-1.9997	-0.999784	0.000198862	0.00608921	1	12.8098	-2.67448	-1.41926	1.89296e-07	1.64229e-05	0.00108391	12.8098	-2.35952	-1.23849	4.38425e-06	0.000222161	0.0251042	PFWH6_RS03210	NADPH:quinone reductase	WP_003171515.1	PFWH6_0673		0055114 // oxidation-reduction process (GO_REF:nd [ND])		0008270 // zinc ion binding (GO_REF:nd [ND]) /// 0016491 // oxidoreductase activity (GO_REF:nd [ND])		349	11.7613	14.1395	23.8138	343	13.8583	16.6977	25.633	165	6.89341	8.87787	12.1149	192	7.68764	9.67066	12.8225	253	6.88803	8.91519	12.1422
PFWH6_RS03215	NZ_CM001025_mod	complement(733991..734284)	22.7489	-3.43517	-1.78038	2.05955e-07	1.82242e-05	0.0011793	22.7489	-3.4438	-1.784	2.47824e-07	2.05658e-05	0.00141904	22.7489	-4.93782	-2.30388	4.29157e-11	7.92694e-09	2.45735e-07	PFWH6_RS03215	monooxygenase	WP_003171517.1	PFWH6_0674		0055114 // oxidation-reduction process (GO_REF:nd [ND])		0004497 // monooxygenase activity (GO_REF:nd [ND])		220	25.5708	30.7412	15.0116	143	19.927	24.0098	10.6866	55	7.92508	10.2065	4.03831	71	9.80484	12.334	4.74167	54	5.0706	6.56288	2.59161
PFWH6_RS03220	NZ_CM001025_mod	734401..735330	8.63425	-1.14904	-0.200429	0.502451	0.849718	1	8.63425	-1.3814	-0.466136	0.121609	0.378206	1	8.63425	-1.26471	-0.338809	0.25755	0.504452	1	PFWH6_RS03220	LysR family transcriptional regulator	WP_003171519.1	PFWH6_0675		0006355 // regulation of transcription, DNA-dependent (GO_REF:nd [ND])		0003677 // DNA binding (GO_REF:nd [ND]) /// 0003700 // sequence-specific DNA binding transcription factor activity (GO_REF:nd [ND])		217	7.97343	9.58567	14.8069	211	9.29507	11.1995	15.7684	152	6.92387	8.9171	11.1604	218	9.51707	11.972	14.5589	293	8.69756	11.2573	14.0619
PFWH6_RS03225	NZ_CM001025_mod	735465..736151	5.27206	1.49188	0.577132	0.113672	0.472352	1	3.57766	1.04508	0.0636154	0.863943	0.945658	1	4.36143	1.12274	0.16702	0.64959	0.821819	1	PFWH6_RS03225	transcriptional regulator	WP_003171520.1	PFWH6_0676	arsR	0006355 // regulation of transcription, DNA-dependent (GO_REF:nd [ND])		0003700 // sequence-specific DNA binding transcription factor activity (GO_REF:nd [ND])		52	2.58652	3.10951	3.54819	64	3.8166	4.59858	4.78283	68	4.19315	5.40027	4.99282	94	5.55521	6.98818	6.2777	151	6.06782	7.85359	7.24691
PFWH6_RS03230	NZ_CM001025_mod	complement(736240..737193)	109.719	-1.15026	-0.201964	0.459428	0.829414	1	109.719	-1.74998	-0.807341	0.00314353	0.0391302	1	109.719	-1.77874	-0.830858	0.00235922	0.0219657	1	PFWH6_RS03230	adenosine deaminase	WP_003171521.1	PFWH6_0677	add	0009117 // nucleotide metabolic process (GO_REF:nd [ND]) /// 0006146 // adenine catabolic process (GO_REF:nd [ND]) /// 0043103 // hypoxanthine salvage (GO_REF:nd [ND])		0000034 // adenine deaminase activity (GO_REF:nd [ND]) /// 0008270 // zinc ion binding (GO_REF:nd [ND])	EC:3.5.4.2	2828	101.298	121.78	192.967	2751	118.14	142.345	205.587	2497	110.881	142.802	183.339	2077	88.3929	111.194	138.71	4117	119.137	154.199	197.586
PFWH6_RS03235	NZ_CM001025_mod	737387..738478	97.3284	1.63903	0.712844	0.0205462	0.171999	1	85.168	1.41026	0.495957	0.107235	0.353296	1	124.628	1.91224	0.935267	0.00236915	0.0220023	1	PFWH6_RS03235	calcium:proton antiporter	WP_003171522.1	PFWH6_0678	chaA	0055085 // transmembrane transport (GO_REF:nd [ND])	0016021 // integral to membrane (GO_REF:nd [ND])			1664	52.0714	62.6003	113.542	1446	54.2499	65.3651	108.062	2095	81.2736	104.671	153.823	2409	89.5661	112.67	160.883	4792	121.145	156.799	229.982
PFWH6_RS03240	NZ_CM001025_mod	complement(738506..739864)	4.67584	1.28618	0.363094	0.215095	0.623928	1	4.57305	1.25247	0.324777	0.269822	0.564694	1	4.87717	1.25628	0.329162	0.261046	0.507675	1	PFWH6_RS03240	8-oxoguanine deaminase	WP_003171523.1	PFWH6_0679				0016810 // hydrolase activity, acting on carbon-nitrogen (but not peptide) bonds (GO_REF:nd [ND])		124	3.11796	3.74842	8.46106	110	3.31609	3.99552	8.22049	148	4.6135	5.94162	10.8667	173	5.1684	6.50159	11.5536	209	4.2456	5.49509	10.0305
PFWH6_RS03245	NZ_CM001025_mod	complement(740054..740740)	112.141	1.07781	0.108098	0.667687	0.921379	1	97.3445	-1.06619	-0.092469	0.713681	0.880318	1	95.2969	-1.18416	-0.243864	0.333079	0.581644	1	PFWH6_RS03245	short-chain dehydrogenase	WP_003171524.1	PFWH6_0680						1791	89.0856	107.099	122.208	1632	97.3232	117.264	121.962	1802	111.119	143.107	132.31	1780	105.194	132.329	118.876	2989	120.111	155.459	143.45
PFWH6_RS03250	NZ_CM001025_mod	complement(740798..741379)	21.5894	-1.17292	-0.230105	0.429774	0.810301	1	22.1638	-1.06292	-0.0880301	0.762796	0.903163	1	22.5474	-1.15783	-0.211427	0.467932	0.696273	1	PFWH6_RS03250	thymidylate synthase	WP_003171525.1	PFWH6_0681	yigZ			0004312 // fatty acid synthase activity (GO_REF:nd [ND])	EC:2.3.1.85	299	17.5556	21.1054	20.4021	364	25.6231	30.873	27.2023	318	23.1469	29.8103	23.3488	279	19.463	24.4835	18.6328	395	18.7364	24.2506	18.9572
PFWH6_RS03255	NZ_CM001025_mod	complement(741392..742051)	28.6434	-1.22685	-0.294957	0.184565	0.584525	1	28.6434	-1.94197	-0.957521	2.11128e-05	0.00085739	0.120892	28.6434	-1.88041	-0.91105	4.73263e-05	0.00143963	0.270991	PFWH6_RS03255	TetR family transcriptional regulator	WP_042944128.1	PFWH6_0682	ycdC	0045892 // negative regulation of transcription, DNA-dependent (GO_REF:nd [ND])		0003677 // DNA binding (GO_REF:nd [ND])		501	25.9395	31.1845	34.1854	505	31.3473	37.7701	37.7395	426	27.3435	35.2151	31.2786	457	28.1126	35.3643	30.5203	554	23.1728	29.9926	26.588
PFWH6_RS03260	NZ_CM001025_mod	complement(742139..743533)	13.9026	1.35863	0.442151	0.147657	0.533882	1	18.5958	1.7898	0.839801	0.00592234	0.0612018	1	18.7121	1.66442	0.735019	0.0159367	0.0871574	1	PFWH6_RS03260	xanthine permease	WP_003171527.1	PFWH6_0683	ygfO	0055085 // transmembrane transport (GO_REF:nd [ND])	0016021 // integral to membrane (GO_REF:nd [ND])	0005215 // transporter activity (GO_REF:nd [ND])		352	8.62258	10.3661	24.0185	333	9.77965	11.7834	24.8857	540	16.3986	21.1194	39.6489	361	10.5066	13.2168	24.109	748	14.8027	19.1591	35.8986
PFWH6_RS03265	NZ_CM001025_mod	complement(743622..744542)	26.481	1.22807	0.296392	0.289011	0.707025	1	27.7483	1.26872	0.343378	0.219733	0.509771	1	26.9235	1.14656	0.197313	0.480402	0.706243	1	PFWH6_RS03265	LysR family transcriptional regulator	WP_003171528.1	PFWH6_0684		0006355 // regulation of transcription, DNA-dependent (GO_REF:nd [ND])		0003677 // DNA binding (GO_REF:nd [ND]) /// 0003700 // sequence-specific DNA binding transcription factor activity (GO_REF:nd [ND])		474	17.5868	21.1429	32.3431	475	21.1294	25.4586	35.4976	562	25.8503	33.292	41.2642	616	27.155	34.1597	41.139	882	26.4376	34.2182	42.3297
PFWH6_RS03270	NZ_CM001025_mod	744668..746017	15.9797	1.01505	0.021556	0.935609	0.988708	1	14.0594	-1.30463	-0.383643	0.152359	0.4209	1	15.4942	-1.10387	-0.142568	0.593386	0.783248	1	PFWH6_RS03270	aspartate aminotransferase family protein	WP_003171529.1	PFWH6_0685				0016223 // beta-alanine-pyruvate transaminase activity (GO_REF:nd [ND]) /// 0030170 // pyridoxal phosphate binding (GO_REF:nd [ND])	EC:2.6.1.18	527	13.3397	16.037	35.9595	487	14.7791	17.8072	36.3943	449	14.0897	18.1458	32.9673	604	18.1649	22.8505	40.3376	767	15.6846	20.3006	36.8105
PFWH6_RS03275	NZ_CM001025_mod	746057..747550	3.40628	-1.1529	-0.205272	0.492175	0.845112	1	4.49525	1.20253	0.266071	0.371215	0.659095	1	4.62263	1.11753	0.160311	0.58903	0.780784	1	PFWH6_RS03275	methylmalonate-semialdehyde dehydrogenase (acylating)	WP_003171530.1	PFWH6_0686	mmsA	0055114 // oxidation-reduction process (GO_REF:nd [ND])		0004491 // methylmalonate-semialdehyde dehydrogenase (acylating) activity (GO_REF:nd [ND])	EC:1.2.1.27	130	2.97346	3.57469	8.87047	140	3.83911	4.6257	10.4624	100	2.83555	3.65184	7.34239	154	4.18504	5.26457	10.2847	158	2.91957	3.77881	7.58286
PFWH6_RS03280	NZ_CM001025_mod	747917..748576	28.7293	1.13378	0.181143	0.564645	0.879454	1	34.6924	1.35155	0.434614	0.16697	0.442252	1	38.396	1.38253	0.467308	0.136783	0.344364	1	PFWH6_RS03280	paraquat-inducible protein A	WP_003171533.1	PFWH6_0687	pqiA		0016021 // integral to membrane (GO_REF:nd [ND])			428	22.1599	26.6407	29.2043	375	23.2777	28.0471	28.0244	382	24.5193	31.5778	28.0479	432	26.5748	33.4297	28.8507	839	35.0938	45.422	40.266
PFWH6_RS03285	NZ_CM001025_mod	748563..749186	52.2152	-1.1041	-0.142876	0.614158	0.897042	1	63.0504	1.08286	0.114845	0.68528	0.866939	1	70.2296	1.11404	0.155804	0.582097	0.776495	1	PFWH6_RS03285	paraquat-inducible protein A	WP_003171534.1	PFWH6_0688	yebS		0016021 // integral to membrane (GO_REF:nd [ND])			1053	57.665	69.3249	71.8508	680	44.6455	53.7928	50.8176	814	55.2622	71.1709	59.767	781	50.8155	63.9233	52.1583	1143	50.5678	65.45	54.8558
PFWH6_RS03290	NZ_CM001025_mod	749179..751482	54.8448	1.09183	0.126754	0.646635	0.915278	1	66.9788	1.31554	0.395651	0.152421	0.4209	1	85.3491	1.55095	0.633151	0.0219676	0.108844	1	PFWH6_RS03290	mammalian cell entry protein	WP_003171536.1	PFWH6_0689	yebT		0016021 // integral to membrane (GO_REF:nd [ND])			3062	45.4142	54.5969	208.934	2490	44.2762	53.3479	186.082	3086	56.7416	73.0763	226.586	2994	52.7593	66.3685	199.951	4593	55.0334	71.2298	220.431
PFWH6_RS03295	NZ_CM001025_mod	complement(751586..754426)	64.3279	-1.27616	-0.351812	0.19793	0.603908	1	64.3279	-1.35403	-0.437257	0.109657	0.358185	1	64.3279	-1.43921	-0.525276	0.054597	0.198113	1	PFWH6_RS03295	chromosome segregation ATPase	WP_003171537.1	PFWH6_0690						5300	63.749	76.639	361.642	4501	64.9069	78.2056	336.367	3642	54.3072	69.941	267.41	4566	65.2521	82.0838	304.936	5171	50.2477	65.0356	248.171
PFWH6_RS03300	NZ_CM001025_mod	complement(754423..755130)	125.501	-1.34109	-0.423406	0.109812	0.465076	1	125.501	-1.1662	-0.22182	0.402209	0.686199	1	125.501	-1.37887	-0.463487	0.0800473	0.251193	1	PFWH6_RS03300	chromosome partitioning protein	WP_003171538.1	PFWH6_0691						2841	137.122	164.848	193.854	1968	113.879	137.212	147.072	2188	130.919	168.608	160.651	1614	92.555	116.43	107.789	2356	91.866	118.902	113.071
PFWH6_RS03305	NZ_CM001025_mod	complement(755120..756397)	36.8379	-1.14462	-0.19487	0.445806	0.821809	1	36.8379	-1.19743	-0.259942	0.309617	0.602195	1	36.8379	-1.40263	-0.488139	0.0563532	0.20148	1	PFWH6_RS03305	hypothetical protein	WP_003171539.1	PFWH6_0692						1463	39.1185	47.0283	99.8269	1078	34.5574	41.6378	80.5608	1179	39.0815	50.3322	86.5668	1121	35.6126	44.7989	74.8649	1567	33.8494	43.8113	75.2047
PFWH6_RS03310	NZ_CM001025_mod	756585..757328	52.3849	-1.16925	-0.22558	0.386749	0.783322	1	52.3849	-1.11739	-0.16013	0.539204	0.779448	1	52.8416	-1.20755	-0.272089	0.296507	0.547677	1	PFWH6_RS03310	energy transducer TonB	WP_050784828.1							1057	48.5479	58.3643	72.1237	1021	56.222	67.7412	76.3011	914	52.0429	67.0249	67.1094	784	42.7831	53.819	52.3587	1471	54.5824	70.646	70.5974
PFWH6_RS03315	NZ_CM001025_mod	757349..757774	25.1286	-1.03518	-0.0498798	0.867279	0.975129	1	31.5874	1.21483	0.280749	0.346489	0.635821	1	37.5587	1.32695	0.408111	0.169845	0.394376	1	PFWH6_RS03315	ribosomal-protein-alanine N-acetyltransferase RimI	WP_003171541.1	PFWH6_0694	rimI	0006474 // N-terminal protein amino acid acetylation (GO_REF:nd [ND])	0005840 // ribosome (GO_REF:nd [ND])	0008999 // ribosomal-protein-alanine N-acetyltransferase activity (GO_REF:nd [ND])	EC:2.3.1.128	300	24.0647	28.9306	20.4703	229	22.0231	26.5354	17.1136	188	18.6955	24.0775	13.8037	348	33.1665	41.7218	23.2409	363	23.5239	30.447	17.4214
PFWH6_RS03320	NZ_CM001025_mod	complement(757880..758284)	26.992	2.0711	1.0504	0.0129329	0.129691	1	17.2471	1.29909	0.377499	0.37443	0.661723	1	40.7909	2.88395	1.52804	0.00029112	0.00527361	1	PFWH6_RS03320	serine kinase/phosphatase	WP_003171542.1	PFWH6_0695		0016310 // phosphorylation (GO_REF:nd [ND])		0016301 // kinase activity (GO_REF:nd [ND])		75	6.32812	7.60767	5.11758	171	17.2979	20.8421	12.7791	122	12.7612	16.4349	8.95772	384	38.4951	48.4249	25.6451	436	29.7197	38.4662	20.9249
PFWH6_RS03325	NZ_CM001025_mod	758423..759067	49.928	1.10321	0.141706	0.627566	0.902609	1	40.5147	-1.12105	-0.164844	0.573308	0.804142	1	42.8206	-1.1452	-0.195606	0.503506	0.722576	1	PFWH6_RS03325	carbonic anhydrase	WP_003188288.1	PFWH6_0696	yadF	0015976 // carbon utilization (GO_REF:nd [ND])		0008270 // zinc ion binding (GO_REF:nd [ND]) /// 0004089 // carbonate dehydratase activity (GO_REF:nd [ND])	EC:4.2.1.1	701	37.1387	44.6482	47.8323	691	43.8906	52.8833	51.6396	818	53.7257	69.1921	60.0607	808	50.8606	63.98	53.9615	1056	45.1978	58.4995	50.6804
PFWH6_RS03330	NZ_CM001025_mod	complement(759064..759588)	8.64665	-1.23953	-0.309797	0.34669	0.754523	1	15.6214	1.59442	0.673033	0.0386175	0.201251	1	15.9533	1.501	0.585922	0.0711748	0.231561	1	PFWH6_RS03330	hypothetical protein	WP_003171544.1	PFWH6_0697						141	9.17759	11.0333	9.62105	104	8.11572	9.77854	7.7721	134	10.8127	13.9254	9.8388	84	6.49605	8.17171	5.60986	122	6.41524	8.30326	5.85512
PFWH6_RS03335	NZ_CM001025_mod	complement(759736..760905)	39.1783	1.14286	0.192643	0.463138	0.830804	1	32.5208	-1.04164	-0.0588545	0.822923	0.9281	1	33.9672	-1.09227	-0.127325	0.628028	0.807566	1	PFWH6_RS03335	hypothetical protein	WP_003171545.1	PFWH6_0698						1133	33.0912	39.7823	77.3095	792	27.7327	33.4149	59.1875	1019	36.8958	47.5172	74.8189	1242	43.0988	54.2161	82.9458	1591	37.5402	48.5884	76.3565
PFWH6_RS03340	NZ_CM001025_mod	complement(761027..762736)	3.86975	1.01566	0.0224228	0.941471	0.990707	1	4.58013	1.20468	0.268652	0.378959	0.666232	1	4.34562	1.05473	0.0768685	0.80102	0.909867	1	PFWH6_RS03340	acid phosphatase		PFWH6_0699	plcB	0008152 // metabolic process (GO_REF:nd [ND])		0016788 // hydrolase activity, acting on ester bonds (GO_REF:nd [ND])		188	3.75691	4.51655	12.8281	123	2.94688	3.55066	9.192	177	4.38496	5.64729	12.996	171	4.06003	5.10732	11.4201	196	3.16426	4.09551	9.40659
PFWH6_RS03345	NZ_CM001025_mod	complement(762875..764293)	4.90536	1.07405	0.103058	0.720434	0.942912	1	7.78258	1.67977	0.748267	0.00898141	0.0804813	1	6.8821	1.39037	0.475471	0.0968624	0.283121	1	PFWH6_RS03345	short-chain fatty acid transporter	WP_003171547.1	PFWH6_0700	atoE		0016021 // integral to membrane (GO_REF:nd [ND])			146	3.51592	4.22684	9.96222	161	4.64833	5.60072	12.0318	182	5.43347	6.99765	13.3631	183	5.23598	6.5866	12.2215	208	4.04663	5.23756	9.9825
PFWH6_RS03350	NZ_CM001025_mod	764480..765769	12.8765	-1.22748	-0.295698	0.368505	0.773753	1	15.1782	1.0551	0.077382	0.81382	0.923293	1	13.9478	-1.13533	-0.183109	0.577319	0.774009	1	PFWH6_RS03350	MFS transporter	WP_003171548.1	PFWH6_0701		0055085 // transmembrane transport (GO_REF:nd [ND])	0016021 // integral to membrane (GO_REF:nd [ND])	0005215 // transporter activity (GO_REF:nd [ND])		519	13.7482	16.5281	35.4136	378	12.0048	14.4645	28.2486	474	15.566	20.0471	34.8029	290	9.1272	11.4816	19.3674	494	10.5718	13.6831	23.7084
PFWH6_RS03355	NZ_CM001025_mod	complement(765776..767146)	15.4965	-1.47142	-0.557207	0.0605873	0.332302	1	15.4965	-1.37215	-0.45644	0.124585	0.382506	1	15.4965	-1.69794	-0.763788	0.0101876	0.06329	1	PFWH6_RS03355	gluconate transporter	WP_042944133.1	PFWH6_0702	gntU	0035429 // gluconate transmembrane transport (GO_REF:nd [ND])	0016021 // integral to membrane (GO_REF:nd [ND])	0015128 // gluconate transmembrane transporter activity (GO_REF:nd [ND])		656	16.3506	19.6568	44.7617	490	14.6424	17.6424	36.6185	476	14.7081	18.9423	34.9498	377	11.1643	14.0442	25.1776	479	9.64519	12.4838	22.9886
PFWH6_RS03360	NZ_CM001025_mod	767332..768552	0.962224	-1.07364	-0.102514	0.8166	0.962542	1	1.04202	-1.05168	-0.0726939	0.870409	0.948242	1	1.29325	1.10937	0.14974	0.732283	0.870108	1	PFWH6_RS03360	cobalt/zinc/cadmium efflux RND transporter outer membrane protein	WP_003171550.1	PFWH6_0703		0006810 // transport (GO_REF:nd [ND])		0005215 // transporter activity (GO_REF:nd [ND])		28	0.78363	0.94208	1.91056	34	1.14082	1.37456	2.54088	26	0.902082	1.16177	1.90902	22	0.731537	0.920237	1.46925	54	1.22093	1.58025	2.59161
PFWH6_RS03365	NZ_CM001025_mod	768569..769675	1.36062	1.52831	0.611937	0.222498	0.628838	1	1.18738	1.30343	0.382316	0.451667	0.72213	1	1.62975	1.68436	0.7522	0.132212	0.337168	1	PFWH6_RS03365	cytochrome-c peroxidase	WP_003171551.1	PFWH6_0704		0098869 /// 0055085 // transmembrane transport (GO_REF:nd [ND])	0016020 // membrane (GO_REF:nd [ND])	0004601 // peroxidase activity (GO_REF:nd [ND])	EC:1.11.1.7	32	0.987804	1.18754	2.1835	15	0.555133	0.668873	1.12098	40	1.53074	1.9714	2.93696	41	1.50372	1.8916	2.73815	42	1.0474	1.35566	2.0157
PFWH6_RS03370	NZ_CM001025_mod	769694..772836	1.76479	-1.12579	-0.170937	0.56057	0.878682	1	1.76479	-1.1471	-0.197997	0.502497	0.758182	1	2.1124	-1.01174	-0.016844	0.954113	0.980545	1	PFWH6_RS03370	cation transporter				98655	0016021 // integral to membrane (GO_REF:nd [ND])	0008324 // cation transmembrane transporter activity (GO_REF:nd [ND])		146	1.58737	1.90833	9.96222	149	1.9422	2.34014	11.135	137	1.84656	2.37815	10.0591	131	1.69222	2.12873	8.74871	194	1.704	2.20549	9.3106
PFWH6_RS03375	NZ_CM001025_mod	complement(772895..774271)	1.9666	1.15768	0.211237	0.536044	0.868911	1	1.96838	1.13485	0.182506	0.595851	0.816035	1	2.39139	1.30055	0.379126	0.264147	0.511845	1	PFWH6_RS03375	histidine kinase				0023014 // signal transduction by phosphorylation (GO_REF:nd [ND]) /// 0018106 // peptidyl-histidine phosphorylation (GO_REF:nd [ND]) /// 0000160 // phosphorelay signal transduction system (GO_REF:nd [ND])	0005622 // intracellular (GO_REF:nd [ND]) /// 0016021 // integral to membrane (GO_REF:nd [ND])	0005524 // ATP binding (GO_REF:nd [ND]) /// 0000155 // phosphorelay sensor kinase activity (GO_REF:nd [ND])	EC:2.7.3	63	1.56342	1.87954	4.29876	48	1.42811	1.72071	3.58712	53	1.63054	2.09993	3.89147	87	2.56516	3.22685	5.81021	85	1.70411	2.20563	4.07939
PFWH6_RS03380	NZ_CM001025_mod	complement(774268..774942)	74.9887	1.20909	0.273927	0.403829	0.794591	1	166.838	2.63777	1.39932	1.96294e-05	0.000814478	0.112398	127.478	1.87263	0.905068	0.0057691	0.0431815	1	PFWH6_RS03380	DNA-binding response regulator	WP_003171555.1	PFWH6_0708	yedW	0006355 // regulation of transcription, DNA-dependent (GO_REF:nd [ND]) /// 0000160 // phosphorelay signal transduction system (GO_REF:nd [ND])	0005622 // intracellular (GO_REF:nd [ND])	0003677 // DNA binding (GO_REF:nd [ND])		948	47.9925	57.6966	64.6862	1049	63.6685	76.7135	78.3936	1772	111.211	143.226	130.107	1044	62.7952	78.9932	69.7226	1246	50.9597	65.9572	59.799
PFWH6_RS03385	NZ_CM001025_mod	complement(775288..776607)	2.16444	-1.11177	-0.152858	0.676423	0.9252	1	2.38895	-1.01674	-0.023947	0.948	0.980004	1	2.20134	-1.18452	-0.244308	0.505272	0.723659	1	PFWH6_RS03385	porin	WP_003171558.1	PFWH6_0709		0055085 // transmembrane transport (GO_REF:nd [ND])	0016021 // integral to membrane (GO_REF:nd [ND])	0015288 // porin activity (GO_REF:nd [ND])		92	2.38168	2.86325	6.27756	60	1.86222	2.24377	4.4839	92	2.95258	3.80257	6.755	58	1.78395	2.24412	3.87348	84	1.75678	2.27381	4.0314
PFWH6_RS03390	NZ_CM001025_mod	776833..777165	7.74554	1.15791	0.211529	0.595478	0.894367	1	13.079	1.93785	0.954459	0.0156113	0.116677	1	8.70092	1.19475	0.256712	0.518636	0.733442	1	PFWH6_RS03390	hypothetical protein	WP_003171559.1	PFWH6_0710				0016853 // isomerase activity (GO_REF:nd [ND])		67	6.87542	8.26563	4.5717	40	4.92118	5.92947	2.98927	55	6.99692	9.01117	4.03831	72	8.77845	11.0428	4.80845	90	7.46124	9.65709	4.31935
PFWH6_RS03395	NZ_CM001025_mod	complement(777253..778062)	6.25895	1.01753	0.0250725	0.939162	0.990231	1	6.68935	1.09002	0.124349	0.705674	0.875704	1	7.50498	1.11617	0.158557	0.628438	0.807911	1	PFWH6_RS03395	AraC family transcriptional regulator	WP_003171560.1	PFWH6_0711		0006355 // regulation of transcription, DNA-dependent (GO_REF:nd [ND])		0043565 // sequence-specific DNA binding (GO_REF:nd [ND]) /// 0003700 // sequence-specific DNA binding transcription factor activity (GO_REF:nd [ND])		107	4.51406	5.42681	7.30108	131	6.62582	7.98337	9.78985	122	6.38062	8.21746	8.95772	112	5.61387	7.06197	7.47981	199	6.78236	8.77841	9.55057
PFWH6_RS03400	NZ_CM001025_mod	778203..778841	41.8344	1.00498	0.00716672	0.978671	0.997184	1	41.2033	-1.01938	-0.0276964	0.917821	0.968745	1	37.1709	-1.22311	-0.290548	0.279045	0.527199	1	PFWH6_RS03400	lysine transporter LysE	WP_003171561.1	PFWH6_0712	yahN	0006865 // amino acid transport (GO_REF:nd [ND])	0005886 // plasma membrane (GO_REF:nd [ND]) /// 0016021 // integral to membrane (GO_REF:nd [ND])			690	36.8992	44.3602	47.0817	584	37.4425	45.1141	43.6433	605	40.1091	51.6556	44.4215	679	43.1418	54.2702	45.3464	978	42.2523	54.6872	46.937
PFWH6_RS03405	NZ_CM001025_mod	778886..779980	20.0532	-1.00764	-0.0109733	0.967758	0.993792	1	18.1278	-1.28253	-0.358989	0.187785	0.467532	1	18.1278	-1.32207	-0.402802	0.138744	0.346769	1	PFWH6_RS03405	D-alanine--D-alanine ligase A	WP_003171562.1	PFWH6_0713	ddl	0071555 // cell wall organization (GO_REF:nd [ND]) /// 0008360 // regulation of cell shape (GO_REF:nd [ND]) /// 0009252 // peptidoglycan biosynthetic process (GO_REF:nd [ND])	0005737 // cytoplasm (GO_REF:nd [ND])	0005524 // ATP binding (GO_REF:nd [ND]) /// 0030145 // manganese ion binding (GO_REF:nd [ND]) /// 0000287 // magnesium ion binding (GO_REF:nd [ND]) /// 0008716 // D-alanine-D-alanine ligase activity (GO_REF:nd [ND])	EC:6.3.2.4	476	14.8546	17.8582	32.4796	572	21.401	25.7859	42.7465	487	18.841	24.2649	35.7574	635	23.5445	29.6178	42.4079	705	17.7741	23.005	33.8349
PFWH6_RS03410	NZ_CM001025_mod	complement(780008..780322)	64.2534	-1.46478	-0.550684	0.0349067	0.239947	1	65.1526	-1.09598	-0.132216	0.612016	0.82263	1	64.2534	-1.40564	-0.491232	0.05967	0.208174	1	PFWH6_RS03410	transcriptional regulator	WP_042944135.1					0043565 // sequence-specific DNA binding (GO_REF:nd [ND])		518	56.1937	67.5561	35.3454	556	72.3132	87.1293	41.5508	321	43.1701	55.5978	23.5691	338	43.5648	54.8023	22.573	670	58.7188	75.9998	32.1552
PFWH6_RS03415	NZ_CM001025_mod	complement(780794..781519)	56.573	-3.56285	-1.83303	2.44615e-12	6.08986e-10	1.40067e-08	56.573	-3.50414	-1.80906	5.23415e-12	1.03347e-09	2.99707e-08	56.573	-3.9707	-1.98939	3.08642e-14	7.36368e-12	1.76728e-10	PFWH6_RS03415	D-alanyl-alanine synthetase	WP_003171564.1	PFWH6_0715						1145	53.8936	64.7909	78.1283	1050	59.2524	71.3925	78.4683	337	19.6644	25.3254	24.7439	306	17.1125	21.5267	20.4359	435	16.5411	21.4092	20.8769
PFWH6_RS03420	NZ_CM001025_mod	complement(781543..783354)	25.5661	-4.2518	-2.08807	7.77156e-15	2.11905e-12	4.45e-11	25.5661	-4.35486	-2.12263	3.33067e-15	8.66882e-13	1.90714e-11	25.5661	-5.10407	-2.35165	0	0	0	PFWH6_RS03420	gamma-glutamyltransferase	WP_042945572.1	PFWH6_0716	ggt	0006749 // glutathione metabolic process (GO_REF:nd [ND])		0003840 // gamma-glutamyltransferase activity (GO_REF:nd [ND])	EC:2.3.2.2	1335	25.1763	30.2669	91.0929	1148	25.9559	31.274	85.792	327	7.64501	9.84583	24.0096	333	7.46132	9.38596	22.2391	343	5.22575	6.76369	16.4615
PFWH6_RS03425	NZ_CM001025_mod	complement(783408..784187)	39.9407	-5.2029	-2.37932	2.44249e-15	6.99285e-13	1.39857e-11	39.9407	-6.75226	-2.75537	0	0	0	39.9407	-7.38833	-2.88525	0	0	0	PFWH6_RS03425	isomerase	WP_003171567.1	PFWH6_0717		0009058 // biosynthetic process (GO_REF:nd [ND])		0016853 // isomerase activity (GO_REF:nd [ND])		899	39.3853	47.349	61.3427	771	40.4961	48.7933	57.6181	136	7.3864	9.51278	9.98565	203	10.5665	13.2921	13.5572	224	7.92804	10.2613	10.7504
PFWH6_RS03430	NZ_CM001025_mod	complement(784410..784486)	0.266031	-5.54832	-2.47205	0.36388	0.769945	1	0.266031	-5.56126	-2.47541	0.391956	0.677967	1	0.266031	-6.22468	-2.638	0.348556	0.597865	1	PFWH6_RS03430			PFWH6_tRNA48						0	0	0	0	1	0.532062	0.641076	0.0747317	0	0	0	0	0	0	0	0	0	0	0	0
PFWH6_RS03435	NZ_CM001025_mod	complement(784697..785248)	6.04471	-1.20183	-0.265238	0.458151	0.829414	1	8.08696	1.18308	0.242553	0.495088	0.75263	1	9.5563	1.30372	0.382629	0.278556	0.527199	1	PFWH6_RS03435	RNA polymerase sigma factor	WP_003171568.1	PFWH6_0718	rspL	0006355 // regulation of transcription, DNA-dependent (GO_REF:nd [ND]) /// 0006352 // DNA-dependent transcription, initiation (GO_REF:nd [ND])		0016987 // sigma factor activity (GO_REF:nd [ND]) /// 0003677 // DNA binding (GO_REF:nd [ND]) /// 0003700 // sequence-specific DNA binding transcription factor activity (GO_REF:nd [ND])		73	4.5191	5.43287	4.98111	102	7.57032	9.1214	7.62263	84	6.44657	8.30239	6.16761	67	4.92794	6.1991	4.47453	106	5.30126	6.86143	5.08724
PFWH6_RS03440	NZ_CM001025_mod	785512..786576	2.07498	-1.22289	-0.290297	0.4077	0.797005	1	2.07498	-1.24772	-0.319293	0.367307	0.6567	1	2.39802	-1.04123	-0.0582872	0.866821	0.938406	1	PFWH6_RS03440	SepL/TyeA/HrpJ family type III secretion system gatekeeper	WP_003171570.1	PFWH6_0719	rspJ	0030254 // protein secretion by the type III secretion system (GO_REF:nd [ND]) /// 0009405 // pathogenesis (GO_REF:nd [ND]) /// 0050709 // negative regulation of protein secretion (GO_REF:nd [ND])	0009986 // cell surface (GO_REF:nd [ND]) /// 0019867 // outer membrane (GO_REF:nd [ND])			61	1.95726	2.35302	4.1623	57	2.1927	2.64196	4.25971	51	2.02866	2.61266	3.74462	64	2.43983	3.06919	4.27418	54	1.39977	1.81172	2.59161
PFWH6_RS03445	NZ_CM001025_mod	786573..788666	1.87839	1.16748	0.2234	0.503856	0.849718	1	1.62112	1.017	0.0243136	0.942586	0.977956	1	1.92314	1.10334	0.141878	0.671462	0.833438	1	PFWH6_RS03445	EscV/YscV/HrcV family type III secretion system export apparatus protein	WP_042944136.1	PFWH6_0720	rscV	0009306 // protein secretion (GO_REF:nd [ND])	0016021 // integral to membrane (GO_REF:nd [ND])			88	1.43607	1.72644	6.00462	72	1.40867	1.69729	5.38068	118	2.38723	3.07446	8.66402	90	1.745	2.19512	6.01057	114	1.50294	1.94525	5.47118
PFWH6_RS03450	NZ_CM001025_mod	788704..789609	1.20224	-1.04234	-0.0598213	0.898298	0.982527	1	1.34046	1.0976	0.134349	0.774417	0.909269	1	1.42549	1.08301	0.115049	0.80441	0.912271	1	PFWH6_RS03450	type III secretion protein	WP_003171573.1	PFWH6_0721	rspQ		0016021 // integral to membrane (GO_REF:nd [ND])	0005515 // protein binding (GO_REF:nd [ND])		29	1.0938	1.31497	1.9788	24	1.08527	1.30763	1.79356	25	1.16896	1.50548	1.8356	34	1.52363	1.91665	2.27066	30	0.914125	1.18315	1.43978
PFWH6_RS03455	NZ_CM001025_mod	789606..790964	5.47687	-1.23438	-0.303782	0.266913	0.681976	1	5.47687	-1.13464	-0.18224	0.506266	0.760062	1	6.21131	-1.08422	-0.116657	0.668741	0.832438	1	fliI_1	ATP synthase	WP_003171574.1	PFWH6_0722	rscN					245	6.16049	7.40614	16.7174	159	4.79326	5.77534	11.8823	148	4.6135	5.94162	10.8667	189	5.6464	7.10289	12.6222	238	4.83471	6.25757	11.4223
PFWH6_RS03460	NZ_CM001025_mod	790951..791379	2.15115	-1.07183	-0.10007	0.848635	0.970935	1	2.14166	-2.1421	-1.09902	0.0484565	0.227801	1	2.14166	-1.71429	-0.777609	0.148391	0.362349	1	PFWH6_RS03460	type III secretion protein	WP_003171575.1	PFWH6_0723	rspO					25	1.99137	2.39402	1.70586	24	2.29196	2.76156	1.79356	21	2.07372	2.6707	1.5419	15	1.41959	1.78578	1.00176	46	2.96015	3.83132	2.20767
PFWH6_RS03465	NZ_CM001025_mod	791376..791834	1.90054	-1.11906	-0.162293	0.762628	0.955171	1	1.83058	-1.17922	-0.237837	0.661935	0.855006	1	2.41238	1.08617	0.119249	0.822572	0.917087	1	PFWH6_RS03465	type III secretion protein	WP_003171576.1	PFWH6_0724	rspP					24	1.78676	2.14805	1.63762	21	1.87439	2.25843	1.56937	29	2.67654	3.44706	2.12929	24	2.12289	2.67049	1.60282	15	0.902176	1.16769	0.719892
PFWH6_RS03470	NZ_CM001025_mod	791831..792844	5.83262	1.34648	0.429195	0.176638	0.573529	1	5.42394	1.24634	0.317698	0.319983	0.612989	1	4.9196	1.03982	0.0563397	0.859978	0.9351	1	PFWH6_RS03470	type III secretion protein	WP_042944138.1	PFWH6_0725	rscQ	0030254 // protein secretion by the type III secretion system (GO_REF:nd [ND])				105	3.53851	4.25399	7.16461	106	4.28273	5.16022	7.92156	135	5.64007	7.26371	9.91223	135	5.40537	6.79968	9.01585	237	6.45243	8.35138	11.3743
PFWH6_RS03475	NZ_CM001025_mod	792841..793494	4.35634	1.79668	0.845336	0.0299368	0.219204	1	4.83862	1.95187	0.964859	0.0134394	0.105706	1	4.46381	1.6765	0.745453	0.0558735	0.200962	1	ssaR	EscR/YscR/HrcR family type III secretion system export apparatus protein	WP_042944139.1	PFWH6_0726	rscR	0009306 // protein secretion (GO_REF:nd [ND])	0005886 // plasma membrane (GO_REF:nd [ND]) /// 0016021 // integral to membrane (GO_REF:nd [ND])			34	1.77652	2.13573	2.31997	42	2.63102	3.17009	3.13873	83	5.37636	6.9241	6.09418	43	2.66944	3.35802	2.87171	119	5.02322	6.50155	5.71114
PFWH6_RS03480	NZ_CM001025_mod	793502..793765	0.447005	-1.06778	-0.0946108	0.930813	0.988202	1	0.574241	1.2061	0.27035	0.802637	0.919412	1	0.426936	-2.03939	-1.02814	0.378458	0.625366	1	PFWH6_RS03480	EscS/YscS/HrcS family type III secretion system export apparatus protein	WP_003171579.1	PFWH6_0727	rscS	0009306 // protein secretion (GO_REF:nd [ND])	0016021 // integral to membrane (GO_REF:nd [ND])			3	0.388317	0.466834	0.204703	3	0.465554	0.560941	0.224195	0	0	0	0	6	0.922735	1.16075	0.400704	4	0.418282	0.541382	0.191971
PFWH6_RS03485	NZ_CM001025_mod	793776..794564	3.42941	1.31537	0.395472	0.287836	0.705845	1	3.39632	1.29076	0.368223	0.32553	0.616061	1	4.68536	1.62324	0.698877	0.0585361	0.206263	1	PFWH6_RS03485	EscT/YscT/HrcT family type III secretion system export apparatus protein	WP_003171580.1	PFWH6_0728	rscT	0006605 // protein targeting (GO_REF:nd [ND])	0005622 // intracellular (GO_REF:nd [ND]) /// 0005886 // plasma membrane (GO_REF:nd [ND]) /// 0016021 // integral to membrane (GO_REF:nd [ND])			42	1.81903	2.18684	2.86584	57	2.95972	3.56614	4.25971	76	4.08061	5.25532	5.58022	37	1.90394	2.39507	2.47101	123	4.30369	5.57027	5.90311
PFWH6_RS03490	NZ_CM001025_mod	794561..795658	2.44004	-1.08453	-0.117069	0.724922	0.943533	1	3.20613	1.17517	0.232871	0.482538	0.742746	1	2.74433	-1.06089	-0.0852716	0.797314	0.90803	1	PFWH6_RS03490	EscU/YscU/HrcU family type III secretion system export apparatus switch protein	WP_003171581.1	PFWH6_0729	rscU	0009306 // protein secretion (GO_REF:nd [ND])	0016021 // integral to membrane (GO_REF:nd [ND])			81	2.52087	3.0306	5.52698	60	2.23873	2.69742	4.4839	50	1.92911	2.48445	3.67119	71	2.62534	3.30255	4.74167	110	2.76569	3.57963	5.27921
PFWH6_RS03495	NZ_CM001025_mod	complement(795726..795929)	2.09295	-1.34983	-0.432782	0.535285	0.868911	1	3.09352	1.28828	0.36545	0.591922	0.813605	1	3.3214	1.30429	0.383266	0.570377	0.77122	1	PFWH6_RS03495	type III secretion protein	WP_003171582.1	PFWH6_0730	rspT					13	2.17762	2.61793	0.887047	10	2.00827	2.41975	0.747317	7	1.45364	1.87211	0.513967	17	3.38336	4.2561	1.13533	5	0.676632	0.875766	0.239964
PFWH6_RS03500	NZ_CM001025_mod	complement(795926..798067)	6.68264	1.07713	0.107191	0.648848	0.915839	1	6.51052	1.04474	0.0631417	0.78922	0.91287	1	6.34207	-1.07019	-0.0978613	0.678199	0.836382	1	PFWH6_RS03500	EscC/YscC/HrcC family type III secretion system outer membrane ring protein	WP_003171583.1	PFWH6_0731	rscC	0009306 // protein secretion (GO_REF:nd [ND])	0009279 // cell outer membrane (GO_REF:nd [ND])			338	5.3922	6.4825	23.0632	298	5.69967	6.86747	22.27	349	6.90231	8.88933	25.6249	342	6.4824	8.15454	22.8401	517	6.66321	8.62421	24.8123
PFWH6_RS03505	NZ_CM001025_mod	complement(798479..798697)	15.2075	1.26827	0.342867	0.33723	0.747408	1	12.3915	1.05403	0.0759203	0.833758	0.932259	1	16.4615	1.27247	0.34763	0.330126	0.579314	1	PFWH6_RS03505	type III secretion system rspF	WP_003171586.1	PFWH6_5937	rspF					67	10.4544	12.5683	4.5717	57	10.6631	12.8479	4.25971	109	21.0849	27.1547	8.0032	80	14.8312	18.6569	5.34272	77	9.70642	12.563	3.69545
PFWH6_RS03510	NZ_CM001025_mod	complement(798743..799357)	18.5067	1.16631	0.221948	0.45328	0.826587	1	20.975	1.31185	0.391598	0.186026	0.465898	1	24.5815	1.40853	0.494185	0.0941345	0.277271	1	PFWH6_RS03510	type III secretion protein	WP_003171587.1	PFWH6_0732	rspE					259	14.3911	17.301	17.6727	211	14.056	16.9359	15.7684	251	17.2897	22.267	18.4294	250	16.5042	20.7615	16.696	484	21.7262	28.1202	23.2285
PFWH6_RS03515	NZ_CM001025_mod	complement(799913..800710)	6.20082	1.06874	0.0959045	0.755259	0.954796	1	8.06187	1.38194	0.466699	0.128361	0.387327	1	8.83552	1.40794	0.493581	0.106141	0.297729	1	PFWH6_RS03515	EscJ/YscJ/HrcJ family type III secretion inner membrane ring protein	WP_003171589.1	PFWH6_0734	rscJ	0009306 // protein secretion (GO_REF:nd [ND])	0016021 // integral to membrane (GO_REF:nd [ND])			118	5.05298	6.0747	8.05165	102	5.23661	6.30954	7.62263	128	6.79509	8.75125	9.39826	126	6.41058	8.06419	8.41479	156	5.39678	6.98505	7.48688
PFWH6_RS03520	NZ_CM001025_mod	complement(800717..800875)	0.859081	-1.97413	-0.981214	0.374562	0.777093	1	1.39425	1.49806	0.583091	0.565018	0.798641	1	0.859081	-2.02565	-1.01839	0.35683	0.605533	1	PFWH6_RS03520	type III secretion system rspB	WP_042944140.1	PFWH6_0735	rspB					2	0.429835	0.516747	0.136469	5	1.28833	1.55229	0.373659	5	1.33217	1.71568	0.367119	0	0	0	0	1	0.173626	0.224725	0.0479928
PFWH6_RS03525	NZ_CM001025_mod	complement(801535..802458)	5.06468	-1.26637	-0.340703	0.306571	0.722101	1	5.28233	-1.07214	-0.100498	0.762941	0.903163	1	5.82277	-1.07202	-0.100332	0.762231	0.888365	1	PFWH6_RS03525	sigma-54-dependent Fis family transcriptional regulator	WP_003171594.1	PFWH6_0737	rspR	0006355 // regulation of transcription, DNA-dependent (GO_REF:nd [ND]) /// 0000160 // phosphorelay signal transduction system (GO_REF:nd [ND])	0005622 // intracellular (GO_REF:nd [ND])	0005524 // ATP binding (GO_REF:nd [ND]) /// 0043565 // sequence-specific DNA binding (GO_REF:nd [ND]) /// 0008134 // transcription factor binding (GO_REF:nd [ND])		160	5.91721	7.11367	10.9175	95	4.21216	5.07518	7.09951	80	3.66781	4.72369	5.87391	89	3.91064	4.91939	5.94378	195	5.82606	7.54068	9.3586
PFWH6_RS03530	NZ_CM001025_mod	complement(802765..803865)	125.69	-1.67203	-0.741599	0.022322	0.181556	1	125.69	-1.54849	-0.63086	0.0519637	0.238991	1	125.69	-2.09224	-1.06505	0.00103639	0.0123119	1	ychF	GTP-binding protein YchF	WP_003171595.1	PFWH6_0738	ychF			0005524 // ATP binding (GO_REF:nd [ND]) /// 0016887 // ATPase activity (GO_REF:nd [ND]) /// 0005525 // GTP binding (GO_REF:nd [ND]) /// 0043022 // ribosome binding (GO_REF:nd [ND]) /// 0043023 // ribosomal large subunit binding (GO_REF:nd [ND])	EC:3.6.1.3	4113	127.656	153.468	280.648	3325	123.725	149.075	248.483	2507	96.4618	124.231	184.074	2213	81.6063	102.657	147.793	2977	74.6456	96.6139	142.875
PFWH6_RS03535	NZ_CM001025_mod	complement(803887..804471)	189.48	-1.58723	-0.666509	0.0262623	0.200574	1	194.142	-1.08536	-0.118176	0.693456	0.871107	1	189.48	-1.4412	-0.527272	0.0786739	0.24795	1	PFWH6_RS03535	aminoacyl-tRNA hydrolase	WP_003171596.1	PFWH6_0739	pth	0006412 // translation (GO_REF:nd [ND])	0005737 // cytoplasm (GO_REF:nd [ND])	0004045 // aminoacyl-tRNA hydrolase activity (GO_REF:nd [ND])	EC:3.1.1.29	3356	196.035	235.674	228.995	2612	182.924	220.403	195.199	2522	182.632	235.208	185.175	1306	90.6394	114.02	87.22	2679	126.424	163.631	128.573
PFWH6_RS03540	NZ_CM001025_mod	complement(804638..805237)	1120.87	-1.46257	-0.54851	0.158574	0.550926	1	1120.87	-1.60478	-0.682379	0.0794488	0.305254	1	1120.87	-1.73875	-0.798052	0.0402428	0.16389	1	PFWH6_RS03540	50S ribosomal protein L25/general stress protein Ctc	WP_003171597.1	PFWH6_0740		0006412 // translation (GO_REF:nd [ND])	0005840 // ribosome (GO_REF:nd [ND])	0008097 // 5S rRNA binding (GO_REF:nd [ND]) /// 0003735 // structural constituent of ribosome (GO_REF:nd [ND])		21060	1199.43	1441.96	1437.02	15265	1042.31	1255.87	1140.78	13883	980.213	1262.39	1019.34	11791	797.864	1003.67	787.451	17440	802.431	1038.59	836.994
PFWH6_RS03545	NZ_CM001025_mod	complement(805376..806317)	1820.49	-1.42882	-0.514823	0.187236	0.589206	1	1820.49	-1.16394	-0.219021	0.574759	0.804476	1	1820.49	-1.30741	-0.386714	0.321864	0.571825	1	PFWH6_RS03545	ribose-phosphate pyrophosphokinase	WP_003171603.1	PFWH6_0741	prs	0006015 // 5-phosphoribose 1-diphosphate biosynthetic process (GO_REF:nd [ND]) /// 0000105 // histidine biosynthetic process (GO_REF:nd [ND]) /// 0006189 // 'de novo' IMP biosynthetic process (GO_REF:nd [ND]) /// 0016310 // phosphorylation (GO_REF:nd [ND]) /// 0000162 // tryptophan biosynthetic process (GO_REF:nd [ND]) /// 0006222 // UMP biosynthetic process (GO_REF:nd [ND])	0005737 // cytoplasm (GO_REF:nd [ND])	0005524 // ATP binding (GO_REF:nd [ND]) /// 0004749 // ribose phosphate diphosphokinase activity (GO_REF:nd [ND]) /// 0016301 // kinase activity (GO_REF:nd [ND]) /// 0000287 // magnesium ion binding (GO_REF:nd [ND])	EC:2.7.6.1	57193	2074.73	2494.24	3902.53	36013	1566.25	1887.16	2691.31	35760	1608.18	2071.14	2625.64	30129	1298.56	1633.53	2012.14	47603	1395.07	1805.64	2284.6
PFWH6_RS03550	NZ_CM001025_mod	complement(806363..806437)	2.95701	1.0658	0.0919425	0.914988	0.985557	1	2.65182	1.0367	0.0519941	0.952667	0.981025	1	2.27688	-1.16183	-0.216393	0.804834	0.912396	1	PFWH6_RS03550			PFWH6_tRNA47						4	1.8225	2.19101	0.272937	5	2.73125	3.29086	0.373659	8	4.51874	5.81958	0.587391	6	3.24803	4.08585	0.400704	3	1.10426	1.42925	0.143978
PFWH6_RS03555	NZ_CM001025_mod	complement(806475..807326)	786.666	-1.18741	-0.24782	0.462623	0.830401	1	954.846	1.09026	0.124674	0.711726	0.878551	1	940.636	-1.02026	-0.0289428	0.931634	0.970975	1	PFWH6_RS03555	4-(cytidine 5'-diphospho)-2-C-methyl-D-erythritol kinase	WP_003171604.1	PFWH6_0742	ipk	0019288 // isopentenyl diphosphate biosynthetic process, mevalonate-independent pathway (GO_REF:nd [ND]) /// 0016114 // terpenoid biosynthetic process (GO_REF:nd [ND]) /// 0016310 // phosphorylation (GO_REF:nd [ND])		0005524 // ATP binding (GO_REF:nd [ND]) /// 0050515 // 4-(cytidine 5'-diphospho)-2-C-methyl-D-erythritol kinase activity (GO_REF:nd [ND])	EC:2.7.1.148	18821	754.869	907.504	1284.24	17021	818.462	986.156	1272.01	15379	764.675	984.808	1129.19	12470	594.232	747.515	832.797	26401	855.448	1107.21	1267.06
PFWH6_RS03560	NZ_CM001025_mod	complement(807328..807945)	83.1987	1.12021	0.163772	0.55703	0.877035	1	74.4643	-1.00451	-0.00649338	0.981443	0.991907	1	130.986	1.60268	0.680482	0.0145827	0.082024	1	PFWH6_RS03560	outer membrane lipoprotein LolB	WP_003171605.1	PFWH6_0743	iolB	0015031 // protein transport (GO_REF:nd [ND])	0009279 // cell outer membrane (GO_REF:nd [ND])	0008565 // protein transporter activity (GO_REF:nd [ND])		971	53.6907	64.547	66.2556	1214	80.4791	96.9684	90.7243	998	68.4117	88.1059	73.277	1177	77.3246	97.2704	78.6048	2325	103.86	134.426	111.583
PFWH6_RS03565	NZ_CM001025_mod	complement(807950..809674)	99.1363	1.04679	0.0659657	0.783237	0.959071	1	99.0692	1.03879	0.0548981	0.818953	0.926561	1	129.142	1.25077	0.322822	0.178102	0.405654	1	PFWH6_RS03565	hypothetical protein	WP_003171607.1	PFWH6_0744				0005515 // protein binding (GO_REF:nd [ND])		3957	78.3873	94.2372	270.003	3847	91.3663	110.086	287.493	3808	93.5182	120.44	279.598	4224	99.4178	125.063	282.096	6528	104.473	135.219	313.297
PFWH6_RS03570	NZ_CM001025_mod	809858..811147	85.7042	-1.08454	-0.117086	0.643837	0.913219	1	90.8984	-1.01642	-0.0235013	0.926076	0.971371	1	83.4682	-1.26772	-0.342236	0.176676	0.403548	1	PFWH6_RS03570	glutamyl-tRNA reductase	WP_003171608.1	PFWH6_0745	hemA	0055114 // oxidation-reduction process (GO_REF:nd [ND]) /// 0006782 // protoporphyrinogen IX biosynthetic process (GO_REF:nd [ND])		0008883 // glutamyl-tRNA reductase activity (GO_REF:nd [ND]) /// 0050661 // NADP binding (GO_REF:nd [ND])	EC:1.2.1.70	2921	77.3767	93.0224	199.313	2820	89.5597	107.909	210.743	2647	86.9266	111.951	194.353	2406	75.7243	95.2574	160.682	4414	94.4616	122.262	211.84
PFWH6_RS03575	NZ_CM001025_mod	811144..812226	32.4463	-1.13208	-0.178979	0.505468	0.850504	1	37.1949	1.02987	0.0424608	0.874479	0.950326	1	41.8659	1.05918	0.0829492	0.757384	0.886142	1	prfA	peptide chain release factor 1	WP_003171609.1	PFWH6_0746	prfA	0006415 // translational termination (GO_REF:nd [ND])	0005737 // cytoplasm (GO_REF:nd [ND])	0016149 // translation release factor activity, codon specific (GO_REF:nd [ND])		986	31.1112	37.4019	67.2791	893	33.7813	40.7027	66.7354	753	29.4547	37.9341	55.2882	809	30.3284	38.1516	54.0283	1417	36.1205	46.7508	68.0058
PFWH6_RS03580	NZ_CM001025_mod	812227..813057	133.032	-1.19202	-0.253411	0.293757	0.709483	1	175.497	1.17965	0.238363	0.323196	0.61529	1	159.454	-1.01984	-0.0283464	0.906476	0.958892	1	PFWH6_RS03580	protein-(glutamine-N5) methyltransferase, release factor-specific	WP_003171610.1	PFWH6_0747	hemK	0018364 // peptidyl-glutamine methylation (GO_REF:nd [ND])		0003676 // nucleic acid binding (GO_REF:nd [ND]) /// 0036009 // protein-glutamine N-methyltransferase activity (GO_REF:nd [ND])		3196	131.424	157.998	218.077	2731	134.64	162.226	204.092	2809	143.199	184.422	206.248	2426	118.528	149.102	162.018	3405	113.117	146.408	163.415
PFWH6_RS03585	NZ_CM001025_mod	813051..813806	110.854	-1.16592	-0.221464	0.389516	0.784826	1	132.801	1.07457	0.10376	0.686789	0.867554	1	110.854	-1.2197	-0.286526	0.265603	0.513306	1	PFWH6_RS03585	molybdopterin-synthase adenylyltransferase MoeB	WP_003171611.1	PFWH6_0748	moeB		0016021 // integral to membrane (GO_REF:nd [ND])	0016779 // nucleotidyltransferase activity (GO_REF:nd [ND]) /// 0008641 // small protein activating enzyme activity (GO_REF:nd [ND])		2464	111.375	133.895	168.129	2036	110.334	132.94	152.154	2242	125.633	161.799	164.616	1657	88.9877	111.942	110.661	2853	104.182	134.843	136.923
PFWH6_RS03590	NZ_CM001025_mod	813799..814593	18.9136	-1.09427	-0.129969	0.629351	0.903001	1	22.4917	1.09027	0.124682	0.643307	0.842137	1	26.2872	1.15746	0.210967	0.432132	0.671539	1	PFWH6_RS03590	glutamate racemase	WP_003171612.1	PFWH6_0749	murI	0071555 // cell wall organization (GO_REF:nd [ND]) /// 0008360 // regulation of cell shape (GO_REF:nd [ND]) /// 0009252 // peptidoglycan biosynthetic process (GO_REF:nd [ND])		0008881 // glutamate racemase activity (GO_REF:nd [ND])	EC:5.1.1.3	435	18.6978	22.4785	29.6819	357	18.3973	22.1667	26.6792	349	18.5972	23.9509	25.6249	326	16.6487	20.9432	21.7716	619	21.4949	27.8209	29.7075
[truncated: 5,009 more rows]
[truncated: 24 more columns]

## Sheet: Table S5
Table S5. Statistically significant differentially expressed loci.
Public identifier tag	DgvgA	DgvgC	DgvgR
gvgB	-109.44	-40.51	-123.51
gvgG	-89.21	-126.14	-60.98
PFWH6_RS00080		-2.19
PFWH6_RS00085	2.07
PFWH6_RS00110			2.15
[truncated: 682 more rows]

## Sheet: Table S6
Table S6. Manually curated differentially expressed loci. Loci that are highlighted similarly are similarly regulated.
[truncated: 433 more rows]

[truncated: 11 more sheets: Table S7, Table S8, Table S9, Table S10, Table S11, Table S12, Table S13, Table S14, Table S15, Table S16, Sheet1]
